# Supplementary material for: Strigolactone Signaling Genes Showing Differential Expression Patterns in Arabidopsis max Mutants
Source: Plants (Basel). 2019 Sep 19;8(9):352. doi: 10.3390/plants8090352 (PMC6784243; doi:10.3390/plants8090352)
Supplement: Supplementary file 1 [file plants-08-00352-s001.zip]

Archive with 7 entries (6 files):
- Fig S1-600 dpi.jpg
- Fig S2-600 dpi.jpg
- plants-566948-supple/
- plants-566948-supple/Fig S1-600 dpi.jpg
- plants-566948-supple/Fig S2-600 dpi.jpg
- plants-566948-supple/Supp Table 2019_06_09_PGR.xlsx
- Supp Table 2019_06_09_PGR.xlsx
