# Supplementary material for: Strigolactone Signaling Genes Showing Differential Expression Patterns in Arabidopsis max Mutants
Source: Plants (Basel). 2019 Sep 19;8(9):352. doi: 10.3390/plants8090352 (PMC6784243; doi:10.3390/plants8090352)
Supplement: Supplementary file 1 [file plants-08-00352-s001.zip › plants-566948-supple/Supp Table 2019_06_09_PGR.xlsx]

## Sheet: Table S1
Table S1. List of primers used in this study for qRT-PCR analysis
ID	Gene	Forward	Reverse	Size (bp)
At2G22810	ACC4	GTTTTCCGGGAACTCGCTCT	GGGAAGCAAGAAAGCGTCAC	201
At1G18810	PSK3	CGCAAGAAAGCACAACGACA	GCCTCACTCGGCTCATAGAC	309
At3G45130	LAS1	GCTCTCCGTTCTTGGAGCTT	ACATTGATTACGGGCGGTGT	253
At1G12040	LRX1	TCACGTGGCTAACAATGCCT	GGCGAGCAAGCAAAGATGAG	221
At3g13920	EIF4A1	TGACCACACAGTCTCTGCAA	ACCAGGGAGACTTGTTGGAC	147

## Sheet: Table S2
Table S2. The list of the genes that significantly increased or decreased in max mutants compared to wild-type. a)log Ratio (comparison/wild type) b) p-values associated with log ratio c) gene description according to pfam and cdd data bases.
ID	WT_WT_logFC	max3_WT_logFC	max4_WT_logFC	max1_WT_logFC a)	max2_WT_logFC	WT_WT_logFC_pvlaue	max3_WT_logFC_pvlaue	max4_WT_logFC_pvlaue	max1_WT_logFC_pvlaue b)	max2_WT_logFC_pvlaue	Desc c)
AT4G39950_1	0	–0.064	–0.407	–1.235	–0.384	ref	0.9547	0.6999	0.007	0.7238	PLN02971, PLN02971, tryptophan N-hydroxylase
AT5G23980_1	0	0.025	–0.716	–2.073	–0.573	ref	0.9837	0.5135	0.0006	0.56	PLN02631, PLN02631, ferric-chelate reductase
AT3G60140_1	0	–0.026	–0.541	–1.623	–0.638	ref	0.9863	0.6622	0.0046	0.5771	pfam00232, Glyco_hydro_1, Glycosyl hydrolase family 1
AT1G22890_1	0	0.196	–0.269	–1.204	–0.255	ref	0.8601	0.8396	0.0161	0.8859	pfam00003, 7tm_3, 7 transmembrane sweet-taste receptor of 3 GCPR. This is a domain of seven transmembrane regions that forms the C-terminus of some subclass 3 G-coupled-protein receptors. It is often associated with a downstream cysteine-rich linker domain, NCD3G pfam07562, which is the human sweet-taste receptor, and the N-terminal domain, ANF_receptor pfam01094. The seven TM regions assemble in…
AT1G27200_1	0	0.14	–0.215	–1.06	–0.239	ref	0.8398	0.7957	0.0036	0.7943	pfam01697, DUF23, Domain of unknown function (DUF23). This putative domain consists of an approximately 300 residue long region, the function of this region is unknown. The aligned region contains several conserved cysteine residues and several charged residues that may be catalytic residues. This is supported by the inclusion of this family in the GT-A glycosyl transferase superfamily
AT4G14548_1	0	0.291	–0.298	–1.329	–0.209	ref	0.6051	0.6918	0.0008	0.8188	NA
AT1G67265_1	0	0.333	–0.271	–1.226	–0.319	ref	0.345	0.5267	0.0001	0.3732	pfam08137, DVL, DVL family. This family consists of the DVL family of proteins. In a gain-of-function genetic screen for genes that influence fruit development in Arabidopsis, DEVIL (DVL) gene was identified. DVL is a small protein and overexpression of the protein results in pleiotropic phenotypes featured by shortened stature, rounder rosette leaves, clustered inflorescences, shortened pedicles…
AT1G70880_1	0	–0.077	–0.477	–1.106	–0.529	ref	0.8112	0.3177	0.0001	0.1099	smart01037, Bet_v_1, Pathogenesis-related protein Bet v I family. This family is named after Bet v 1, the major birch pollen allergen. This protein belongs to family 10 of plant pathogenesis-related proteins (PR-10), cytoplasmic proteins of 15-17 kd that are wide-spread among dicotyledonous plants. In recent years, a number of diverse plant proteins with low sequence similarity to Bet v 1 was ide…
AT2G29680_2	0	–0.243	–0.838	–1.99	–1.048	ref	0.8002	0.465	0.0009	0.2614	COG1474, CDC6, Cdc6-related protein, AAA superfamily ATPase [DNA replication, recombination, and repair / Posttranslational modification, protein turnover, chaperones]
AT3G54830_1	0	0.06	–0.422	–1.031	–0.531	ref	0.9099	0.4479	0.0005	0.2336	pfam01490, Aa_trans, Transmembrane amino acid transporter protein. This transmembrane region is found in many amino acid transporters including UNC-47 and MTR. UNC-47 encodes a vesicular amino butyric acid (GABA) transporter, (VGAT). UNC-47 is predicted to have 10 transmembrane domains. MTR is a N system amino acid transporter system protein involved in methyltryptophan resistance. Other members …
AT1G32540_1	0	–0.446	–0.418	–1.529	–0.984	ref	0.2892	0.4268	0	0.0574	pfam06943, zf-LSD1, LSD1 zinc finger. This family consists of several plant specific LSD1 zinc finger domains. Arabidopsis lsd1 mutants are hyper-responsive to cell death initiators and fail to limit the extent of cell death. Superoxide is a necessary and sufficient signal for cell death propagation. LSD1 monitors a superoxide-dependent signal and negatively regulates a plant cell death pathway. …
AT4G39940_1	0	–0.273	–0.304	–1.038	–0.653	ref	0.5471	0.6074	0.001	0.2007	PRK03846, PRK03846, adenylylsulfate kinase; Provisional
AT3G14440_1	0	–0.592	–0.578	–2.586	–1.429	ref	0.3126	0.4371	0	0.0534	PLN02258, PLN02258, 9-cis-epoxycarotenoid dioxygenase NCED
AT4G26290_1	0	–0.238	–0.39	–1.154	–0.753	ref	0.5616	0.4784	0.0003	0.1178	TIGR00927, 2A1904, K+-dependent Na+/Ca+ exchanger
AT2G41480_1	0	–0.173	–0.357	–1.392	–0.73	ref	0.7608	0.5921	0.0004	0.2059	cd00693, secretory_peroxidase, Horseradish peroxidase and related secretory plant peroxidases. Secretory peroxidases belong to class III of the plant heme-dependent peroxidase superfamily. All members of the superfamily share a heme prosthetic group and catalyze a multistep oxidative reaction involving hydrogen peroxide as the electron acceptor. Class III peroxidases are found in the extracellula…
AT4G03060_1	0	–0.298	–0.544	–2.05	–1.046	ref	0.6172	0.493	0.0001	0.1267	NA
AT1G62280_1	0	–0.177	–0.438	–1.531	–0.825	ref	0.5249	0.3372	0	0.0522	cd09323, TDT_SLAC1_like, Tellurite-resistance/Dicarboxylate Transporter (TDT) family includes SLAC1 (Slow Anion Channel-Associated 1). SLAC1 (Slow Anion Channel-Associated 1) is a plasma membrane protein, preferentially expressed in guard cells, which encodes a distant homolog of fungal and bacterial dicarboxylate/malic acid transport proteins. It is essential for stomatal closure in response to …
AT3G58990_1	0	–0.034	–0.064	–1.254	–0.544	ref	0.944	0.9075	0.0001	0.1634	PLN00072, PLN00072, 3-isopropylmalate isomerase/dehydratase small subunit; Provisional
AT4G25310_1	0	–0.222	–0.144	–1.663	–0.836	ref	0.4526	0.7127	0	0.0522	PLN02216, PLN02216, protein SRG1
AT1G69270_1	0	–0.014	–0.142	–1.465	–0.37	ref	0.9785	0.7719	0	0.3367	cd00180, PKc, Catalytic domain of Protein Kinases. Protein Kinases (PKs), catalytic (c) domain. PKs catalyze the transfer of the gamma-phosphoryl group from ATP to serine/threonine or tyrosine residues on protein substrates. The PK family is part of a larger superfamily that includes the catalytic domains of RIO kinases, aminoglycoside phosphotransferase, choline kinase, phosphoinositide 3-kinase…
AT5G04370_1	0	0.042	–0.285	–2.118	–0.504	ref	0.954	0.6648	0	0.3663	pfam03492, Methyltransf_7, SAM dependent carboxyl methyltransferase. This family of plant methyltransferases contains enzymes that act on a variety of substrates including salicylic acid, jasmonic acid and 7-Methylxanthine. Caffeine is synthesised through sequential three-step methylation of xanthine derivatives at positions 7-N, 3-N, and 1-N. The protein 7-methylxanthine methyltransferase (desig…
AT2G04690_1	0	–0.038	–0.193	–1.043	–0.291	ref	0.9413	0.6948	0.0003	0.4854	NA
AT4G13280_1	0	–0.102	–0.275	–1.409	–0.428	ref	0.802	0.5573	0.0001	0.276	cd00684, Terpene_cyclase_plant_C1, Plant Terpene Cyclases, Class 1. This CD includes a diverse group of monomeric plant terpene cyclases (Tspa-Tspf) that convert the acyclic isoprenoid diphosphates, geranyl diphosphate (GPP), farnesyl diphosphate (FPP), or geranylgeranyl diphosphate (GGPP) into cyclic monoterpenes, diterpenes, or sesquiterpenes, respectively; a few form acyclic species. Terpnoid …
AT1G30220_1	0	0.057	–0.106	–1.322	–0.385	ref	0.9393	0.9019	0.0007	0.5541	TIGR00879, SP, MFS transporter, sugar porter (SP) family. This HMM represent the sugar porter subfamily of the major facilitator superfamily (pfam00083)
AT1G34760_2	0	0.089	–0.123	–1.075	–0.337	ref	0.8993	0.8847	0.0023	0.6219	pfam00244, 14-3-3, 14-3-3 protein
AT5G22290_1	0	–0.129	–0.227	–1.128	–0.418	ref	0.9285	0.8921	0.0392	0.8074	pfam02365, NAM, No apical meristem (NAM) protein. This is a family of no apical meristem (NAM) proteins these are plant development proteins. Mutations in NAM result in the failure to develop a shoot apical meristem in petunia embryos. NAM is indicated as having a role in determining positions of meristems and primordial. One member of this family NAP (NAC-like, activated by AP3/PI) is encoded by…
AT5G43210_1	0	–0.119	–0.217	–1.168	–0.482	ref	0.895	0.8298	0.0054	0.5694	cd10455, GIY-YIG_SLX1, Catalytic GIY-YIG domain of yeast structure-specific endonuclease subunit SLX1 and its eukaryotic homologs. Structure-specific endonuclease subunit SLX1 is a highly conserved protein from yeast to human, with an N-terminal GIY-YIG endonuclease domain and a C-terminal PHD-type zinc finger postulated to mediate protein-protein or protein-DNA interaction. SLX1 forms active het…
AT5G26200_1	0	–0.036	–0.219	–1.321	–0.452	ref	0.9727	0.8322	0.0033	0.6134	pfam00153, Mito_carr, Mitochondrial carrier protein
AT1G18590_1	0	–0.195	–0.226	–1.679	–0.556	ref	0.5628	0.6074	0	0.1509	PLN02164, PLN02164, sulfotransferase
AT1G53885_1	0	0.02	–0.204	–1.29	–0.552	ref	0.9708	0.6753	0.0001	0.1867	pfam04570, DUF581, Protein of unknown function (DUF581). Family of uncharacterised proteins
AT5G04370_2	0	0.036	–0.242	–1.573	–0.658	ref	0.9563	0.693	0.0001	0.1993	pfam03492, Methyltransf_7, SAM dependent carboxyl methyltransferase. This family of plant methyltransferases contains enzymes that act on a variety of substrates including salicylic acid, jasmonic acid and 7-Methylxanthine. Caffeine is synthesised through sequential three-step methylation of xanthine derivatives at positions 7-N, 3-N, and 1-N. The protein 7-methylxanthine methyltransferase (desig…
AT1G34760_1	0	–0.353	–0.525	–1.546	–0.624	ref	0.3135	0.3227	0	0.0996	pfam00244, 14-3-3, 14-3-3 protein
AT4G25170_2	0	–0.24	–0.43	–1.27	–0.5	ref	0.654	0.5359	0.0007	0.3888	PRK13875, PRK13875, conjugal transfer protein TrbL; Provisional
AT4G34000_1	0	–0.293	–0.52	–1.64	–0.701	ref	0.7975	0.7019	0.006	0.5602	smart00338, BRLZ, basic region leucin zipper
AT1G22990_1	0	–0.451	–0.571	–2.021	–0.802	ref	0.5477	0.5636	0.0004	0.3355	pfam00403, HMA, Heavy-metal-associated domain
AT2G19810_1	0	–0.286	–0.395	–1.346	–0.545	ref	0.3812	0.3874	0	0.1219	smart00356, ZnF_C3H1, zinc finger
AT3G29575_1	0	–0.58	–0.743	–2.468	–1.025	ref	0.2996	0.3473	0	0.0903	pfam07897, DUF1675, Protein of unknown function (DUF1675). The members of this family are sequences derived from hypothetical plant proteins of unknown function. One member of this family is annotated as a putative RNA-binding protein, but no evidence was found to support this
AT1G13860_3	0	–0.242	–0.397	–1.253	–0.42	ref	0.619	0.5368	0.0005	0.4393	pfam03141, DUF248, Putative methyltransferase. Members of this family of hypothetical plant proteins are probably methyltransferases: several of the aligned sequences either match the methyltransferase profile, or contain a SAM-binding motif. A member from Arabidopsis thaliana contains both. Several family members are described as ankyrin like
AT2G16990_1	0	–0.18	–0.322	–1.31	–0.453	ref	0.7296	0.6119	0.0004	0.4002	pfam07690, MFS_1, Major Facilitator Superfamily
AT3G25670_1	0	–0.177	–0.32	–1.167	–0.409	ref	0.5468	0.4396	0.0001	0.215	PLN00113, PLN00113, leucine-rich repeat receptor-like protein kinase; Provisional
AT1G67270_1	0	–0.141	–0.306	–1.11	–0.388	ref	0.8379	0.7002	0.0029	0.5917	pfam10497, zf-4CXXC_R1, Zinc-finger domain of monoamine-oxidase A repressor R1. R1 is a transcription factor repressor that inhibits monoamine oxidase A gene expression. This domain is a four-CXXC zinc finger putative DNA-binding domain found at the C-terminal end of R1. The domain carries 12 cysteines of which four pairs are of the CXXC type
AT4G29930_4	0	–0.221	–0.52	–1.908	–0.651	ref	0.4994	0.3296	0	0.0958	smart00353, HLH, helix loop helix domain
AT4G04840_1	0	–0.152	–0.354	–1.286	–0.474	ref	0.8508	0.6978	0.0028	0.5586	pfam01641, SelR, SelR domain. Methionine sulfoxide reduction is an important process, by which cells regulate biological processes and cope with oxidative stress. MsrA, a protein involved in the reduction of methionine sulfoxides in proteins, has been known for four decades and has been extensively characterised with respect to structure and function. However, recent studies revealed that MsrA is…
AT2G32150_1	0	–0.123	–0.466	–1.831	–0.544	ref	0.8408	0.5025	0.0001	0.3437	TIGR01993, Pyr-5-nucltdase, pyrimidine 5'-nucleotidase. This family of proteins includes the SDT1/SSM1 gene from yeast which has been shown to code for a pyrimidine (UMP/CMP) 5'nucleotidase. The family spans plants, fungi and a small number of bacteria. These enzymes are members of the haloacid dehalogenase (HAD) superfamily of hydrolases, specifically the IA subfamily (variant 3, TIGR01509)
AT5G45310_1	0	–0.166	–0.498	–1.759	–0.547	ref	0.6214	0.3532	0	0.1519	TIGR02169, SMC_prok_A, chromosome segregation protein SMC, primarily archaeal type. SMC (structural maintenance of chromosomes) proteins bind DNA and act in organizing and segregating chromosomes for partition. SMC proteins are found in bacteria, archaea, and eukaryotes. It is found in a single copy and is homodimeric in prokaryotes, but six paralogs (excluded from this family) are found in eukar…
AT3G52105_1	0	–0.168	–0.415	–1.425	–0.612	ref	0.7961	0.5773	0.0006	0.3345	pfam00260, Protamine_P1, Protamine P1
AT5G44720_2	0	–0.183	–0.401	–1.163	–0.552	ref	0.8443	0.709	0.0097	0.5594	pfam03476, MOSC_N, MOSC N-terminal beta barrel domain. This domain is found to the N-terminus of pfam03473. The function of this domain is unknown, however it is predicted to adopt a beta barrel fold
AT2G13810_1	0	–0.402	–0.404	–1.583	–0.733	ref	0.407	0.5128	0.0001	0.1641	PRK07590, PRK07590, L,L-diaminopimelate aminotransferase; Validated
AT4G36770_1	0	–0.398	–0.339	–1.705	–0.716	ref	0.7501	0.8396	0.0095	0.6194	PLN02992, PLN02992, coniferyl-alcohol glucosyltransferase
AT4G13495_2	0	–0.227	–0.246	–1.097	–0.45	ref	0.6317	0.6966	0.0009	0.387	NA
AT5G57050_2	0	–0.38	–0.491	–2.092	–0.831	ref	0.8696	0.8604	0.0315	0.763	smart00332, PP2Cc, Serine/threonine phosphatases, family 2C, catalytic domain. The protein architecture and deduced catalytic mechanism of PP2C phosphatases are similar to the PP1, PP2A, PP2B family of protein Ser/Thr phosphatases, with which PP2C shares no sequence similarity
AT5G01870_1	0	–0.146	–0.245	–1.048	–0.46	ref	0.7293	0.6329	0.0005	0.2931	cd01960, nsLTP1, nsLTP1: Non-specific lipid-transfer protein type 1 (nsLTP1) subfamily; Plant nsLTPs are small, soluble proteins that facilitate the transfer of fatty acids, phospholipids, glycolipids, and steroids between membranes. In addition to lipid transport and assembly, nsLTPs also play a key role in the defense of plants against pathogens. There are two closely-related types of nsLTPs, t…
AT5G03350_1	0	–0.132	–0.234	–1.02	–0.458	ref	0.8849	0.8212	0.0119	0.6108	cd06899, lectin_legume_LecRK_Arcelin_ConA, legume lectins, lectin-like receptor kinases, arcelin, concanavalinA, and alpha-amylase inhibitor. This alignment model includes the legume lectins (also known as agglutinins), the arcelin (also known as phytohemagglutinin-L) family of lectin-like defense proteins, the LecRK family of lectin-like receptor kinases, concanavalinA (ConA), and an alpha-amyla…
AT5G65207_1	0	–0.162	–0.258	–1.037	–0.499	ref	0.8563	0.8061	0.0124	0.5813	pfam02956, TT_ORF1, TT viral orf 1. TT virus (TTV), isolated initially from a Japanese patient with hepatitis of unknown aetiology, has since been found to infect both healthy and diseased individuals and numerous prevalence studies have raised questions about its role in unexplained hepatitis. ORF1 is a large 750 residue protein. The N-terminal half of this protein corresponds to the capsid prot…
AT4G07820_1	0	–0.469	–0.637	–2.4	–1.117	ref	0.4459	0.4422	0	0.1132	cd05381, SCP_PR-1_like, SCP_PR-1_like: SCP-like extracellular protein domain, PR-1 like subfamily. The wider family of SCP containing proteins includes plant pathogenesis-related protein 1 (PR-1), which accumulates after infections with pathogens, and may act as an anti-fungal agent or be involved in cell wall loosening. It also includes CRISPs, mammalian cysteine-rich secretory proteins, and all…
AT3G16360_1	0	–0.23	–0.216	–1.275	–0.582	ref	0.5928	0.7117	0.0002	0.2257	pfam01627, Hpt, Hpt domain. The histidine-containing phosphotransfer (HPt) domain is a novel protein module with an active histidine residue that mediates phosphotransfer reactions in the two-component signaling systems. A multistep phosphorelay involving the HPt domain has been suggested for these signaling pathways. The crystal structure of the HPt domain of the anaerobic sensor kinase ArcB has…
AT4G10500_1	0	–0.133	–0.13	–1.074	–0.459	ref	0.8415	0.8804	0.0027	0.4715	PLN02912, PLN02912, oxidoreductase, 2OG-Fe(II) oxygenase family protein
AT3G22560_1	0	–0.104	–0.185	–1.046	–0.485	ref	0.8761	0.8077	0.0024	0.4189	COG1670, RimL, Acetyltransferases, including N-acetylases of ribosomal proteins [Translation, ribosomal structure and biogenesis]
AT4G17085_1	0	–0.573	–0.63	–1.327	–0.496	ref	0.3921	0.4619	0.0016	0.4899	NA
AT5G01260_1	0	–0.695	–0.712	–1.458	–0.614	ref	0.4734	0.568	0.008	0.6016	cd05467, CBM20, The family 20 carbohydrate-binding module (CBM20), also known as the starch-binding domain, is found in a large number of starch degrading enzymes including alpha-amylase, beta-amylase, glucoamylase, and CGTase (cyclodextrin glucanotransferase). CBM20 is also present in proteins that have a regulatory role in starch metabolism in plants (e.g. alpha-amylase) or glycogen metabolism …
AT1G24580_1	0	–0.949	–0.936	–2.152	–0.94	ref	0.2767	0.4018	0.0003	0.2629	cd00162, RING, RING-finger (Really Interesting New Gene) domain, a specialized type of Zn-finger of 40 to 60 residues that binds two atoms of zinc; defined by the 'cross-brace' motif C-X2-C-X(9-39)-C-X(1-3)- H-X(2-3)-(N/C/H)-X2-C-X(4-48)C-X2-C; probably involved in mediating protein-protein interactions; identified in a proteins with a wide range of functions such as viral replication, signal tra…
AT3G09770_2	0	–0.369	–0.431	–1.028	–0.419	ref	0.4006	0.4541	0.0007	0.3659	pfam12868, DUF3824, Domain of unknwon function (DUF3824). This is a repeating domain found in fungal proteins. It is proline-rich, and the function is not known
AT4G37970_1	0	–0.542	–0.661	–1.532	–0.634	ref	0.2541	0.3245	0.0001	0.1691	cd05283, CAD1, Cinnamyl alcohol dehydrogenases (CAD). Cinnamyl alcohol dehydrogenases (CAD), members of the medium chain dehydrogenase/reductase family, reduce cinnamaldehydes to cinnamyl alcohols in the last step of monolignal metabolism in plant cells walls. CAD binds 2 zinc ions and is NADPH- dependent. CAD family members are also found in non-plant species, e.g. in yeast where they have an al…
AT1G48560_1	0	–0.363	–0.488	–1.077	–0.444	ref	0.3877	0.4018	0.0004	0.3079	NA
AT5G02840_3	0	–0.547	–0.698	–1.451	–0.633	ref	0.3366	0.3795	0.0003	0.2688	TIGR01557, myb_SHAQKYF, myb-like DNA-binding domain, SHAQKYF class. This model describes a DNA-binding domain restricted to (but common in) plant proteins, many of which also contain a response regulator domain. The domain appears related to the Myb-like DNA-binding domain described by pfam00249. It is distinguished in part by a well-conserved motif SH[AL]QKY[RF] at the C-terminal end of the motif
AT5G25770_1	0	–0.443	–0.518	–1.109	–0.507	ref	0.3147	0.3874	0.0003	0.249	COG1506, DAP2, Dipeptidyl aminopeptidases/acylaminoacyl-peptidases [Amino acid transport and metabolism]
AT1G28310_2	0	–0.375	–0.437	–1.102	–0.402	ref	0.4164	0.4656	0.0006	0.4116	pfam02701, zf-Dof, Dof domain, zinc finger. The Dof domain is a zinc finger DNA-binding domain, that shows resemblance to the Cys2 zinc finger
AT3G53530_2	0	–0.647	–0.665	–1.74	–0.669	ref	0.2572	0.3747	0.0001	0.2169	pfam00403, HMA, Heavy-metal-associated domain
AT1G02340_1	0	–0.287	–0.479	–1.032	–0.415	ref	0.7146	0.6194	0.0126	0.6663	smart00353, HLH, helix loop helix domain
AT3G19580_1	0	–0.443	–0.673	–1.529	–0.569	ref	0.3674	0.3543	0.0001	0.2577	pfam02994, Transposase_22, L1 transposable element
AT4G21730_1	0	–0.463	–0.621	–1.038	–0.497	ref	0.2308	0.2767	0.0001	0.1691	NA
AT4G30460_1	0	–0.401	–0.482	–1.098	–0.559	ref	0.3122	0.3747	0.0002	0.1644	PHA03247, PHA03247, large tegument protein UL36; Provisional
AT5G15190_2	0	–0.76	–0.978	–2.267	–1.173	ref	0.2996	0.3473	0.0001	0.118	PRK14830, PRK14830, undecaprenyl pyrophosphate synthase; Provisional
AT3G14430_1	0	–0.358	–0.487	–1.153	–0.55	ref	0.4612	0.4552	0.0007	0.2944	MTH00095, ND5, NADH dehydrogenase subunit 5; Provisional
AT4G23880_1	0	–0.611	–0.802	–1.809	–0.864	ref	0.3349	0.3705	0.0002	0.1867	pfam07695, 7TMR-DISM_7TM, 7TM diverse intracellular signalling. This entry represents the transmembrane region of the 7TM-DISM (7TM Receptors with Diverse Intracellular Signalling Modules)
AT1G69260_1	0	–0.733	–1.101	–2.414	–1.234	ref	0.3635	0.3543	0.0002	0.1469	pfam07897, DUF1675, Protein of unknown function (DUF1675). The members of this family are sequences derived from hypothetical plant proteins of unknown function. One member of this family is annotated as a putative RNA-binding protein, but no evidence was found to support this
AT4G10310_1	0	–0.478	–0.659	–1.642	–0.809	ref	0.3877	0.3894	0.0002	0.1708	TIGR00934, 2a38euk, potassium uptake protein, Trk family. The proteins of the Trk family are derived from Gram-negative and Gram-positive bacteria, yeast and wheat. The proteins of E. coli K12 TrkH and TrkG as well as several yeast proteins have been functionally characterized.The E. coli TrkH and TrkG proteins are complexed to two peripheral membrane proteins, TrkA, an NAD-binding protein, and T…
AT5G45960_1	0	–0.592	–0.796	–1.926	–1.065	ref	0.3073	0.3465	0.0001	0.0909	cd01837, SGNH_plant_lipase_like, SGNH_plant_lipase_like, a plant specific subfamily of the SGNH-family of hydrolases, a diverse family of lipases and esterases. The tertiary fold of the enzyme is substantially different from that of the alpha/beta hydrolase family and unique among all known hydrolases; its active site closely resembles the Ser-His-Asp(Glu) triad found in other serine hydrolases
AT5G60680_1	0	–0.381	–0.447	–1.086	–0.616	ref	0.2936	0.3649	0.0001	0.1051	pfam04520, DUF584, Protein of unknown function, DUF584. This family contains several uncharacterised proteins
AT1G76560_1	0	–0.454	–0.496	–1.14	–0.616	ref	0.5028	0.5698	0.0048	0.4075	pfam02672, CP12, CP12 domain. The function of this domain is unknown, it does contain three conserved cysteines and a histidine, that suggests this may be a zinc binding domain (Bateman A pers. observation). This domain is found associated with CBS domains in some proteins pfam00571
AT1G52890_1	0	–0.72	–0.957	–2.762	–1.474	ref	0.4136	0.4265	0.0001	0.1273	pfam02365, NAM, No apical meristem (NAM) protein. This is a family of no apical meristem (NAM) proteins these are plant development proteins. Mutations in NAM result in the failure to develop a shoot apical meristem in petunia embryos. NAM is indicated as having a role in determining positions of meristems and primordial. One member of this family NAP (NAC-like, activated by AP3/PI) is encoded by…
AT2G44130_1	0	–0.428	–0.654	–1.471	–0.896	ref	0.6866	0.6212	0.0107	0.4335	PHA03098, PHA03098, kelch-like protein; Provisional
AT3G29575_3	0	–0.327	–0.495	–1.165	–0.725	ref	0.5538	0.504	0.0016	0.24	pfam07897, DUF1675, Protein of unknown function (DUF1675). The members of this family are sequences derived from hypothetical plant proteins of unknown function. One member of this family is annotated as a putative RNA-binding protein, but no evidence was found to support this
AT4G27410_1	0	–0.538	–0.849	–1.877	–1.229	ref	0.3394	0.3227	0.0001	0.0691	NA
AT5G59220_1	0	–0.39	–0.842	–1.923	–1.126	ref	0.5541	0.3894	0.0003	0.1394	smart00332, PP2Cc, Serine/threonine phosphatases, family 2C, catalytic domain. The protein architecture and deduced catalytic mechanism of PP2C phosphatases are similar to the PP1, PP2A, PP2B family of protein Ser/Thr phosphatases, with which PP2C shares no sequence similarity
AT2G44140_1	0	–0.483	–0.739	–1.545	–0.869	ref	0.5616	0.5064	0.0032	0.3477	pfam03416, Peptidase_C54, Peptidase family C54
AT5G01520_2	0	–0.6	–0.976	–1.85	–1.14	ref	0.4079	0.3642	0.0004	0.1493	PHA02929, PHA02929, N1R/p28-like protein; Provisional
AT3G17950_2	0	–0.26	–0.542	–1.13	–0.585	ref	0.4516	0.3264	0.0001	0.1287	pfam05217, STOP, STOP protein. Neurons contain abundant subsets of highly stable microtubules that resist de-polymerising conditions such as exposure to the cold. Stable microtubules are thought to be essential for neuronal development, maintenance, and function. STOP is a major factor responsible for the intriguing stability properties of neuronal microtubules and is important for synaptic plast…
AT1G69490_1	0	–0.682	–0.508	–1.522	–0.737	ref	0.3039	0.5156	0.0005	0.2565	pfam02365, NAM, No apical meristem (NAM) protein. This is a family of no apical meristem (NAM) proteins these are plant development proteins. Mutations in NAM result in the failure to develop a shoot apical meristem in petunia embryos. NAM is indicated as having a role in determining positions of meristems and primordial. One member of this family NAP (NAC-like, activated by AP3/PI) is encoded by…
AT4G08290_2	0	–0.562	–0.404	–1.315	–0.666	ref	0.4754	0.6992	0.0049	0.4458	PLN00411, PLN00411, nodulin MtN21 family protein; Provisional
AT3G54890_4	0	–0.719	–0.588	–1.524	–0.811	ref	0.3122	0.4889	0.0008	0.2498	PLN00099, PLN00099, light-harvesting complex IChlorophyll A-B binding protein Lhca1; Provisional
AT3G60520_1	0	–0.627	–0.507	–1.319	–0.733	ref	0.2239	0.4051	0.0002	0.1279	smart00249, PHD, PHD zinc finger. The plant homeodomain (PHD) finger is a C4HC3 zinc-finger-like motif found in nuclear proteins thought to be involved in epigenetics and chromatin-mediated transcriptional regulation. The PHD finger binds two zinc ions using the so-called 'cross-brace' motif and is thus structurally related to the RING finger and the FYVE finger. It is not yet known if PHD finger…
AT2G41870_1	0	–0.794	–0.595	–1.691	–0.897	ref	0.3639	0.5706	0.0016	0.3173	pfam03763, Remorin_C, Remorin, C-terminal region. Remorins are plant-specific plasma membrane-associated proteins. In tobacco remorin co-purifies with lipid rafts. Most remorins have a variable, proline-rich C-half and a more conserved N-half that is predicted to form coiled coils. Consistent with this, circular dichroism studies have demonstrated that much of the protein is alpha-helical. Remori…
AT2G36630_1	0	–0.533	–0.537	–1.397	–0.686	ref	0.3908	0.4913	0.0008	0.2867	pfam01925, TauE, Sulfite exporter TauE/SafE. This is a family of integral membrane proteins where the alignment appears to contain two duplicated modules of three transmembrane helices. The proteins are involved in the transport of anions across the cytoplasmic membrane during taurine metabolism as an exporter of sulfoacetate. This family used to be known as DUF81
AT5G15948_1	0	–0.716	–0.641	–1.732	–0.874	ref	0.4838	0.6248	0.0046	0.4397	pfam08132, AdoMetDC_leader, S-adenosyl-l-methionine decarboxylase leader peptide. This family consists of the S-adenosyl-l-methionine decarboxylase (AdoMetDC) leader peptides. AdoMetDC is a key regulatory enzymes in the biosynthesis of polyamines. All expressed plant AdoMetDC mRNA 5' leader sequences contain a highly conserved pair of overlapping upstream ORFs (uORFs) that overlap by one base. Se…
AT4G03510_2	0	–0.467	–0.445	–1.281	–0.584	ref	0.2885	0.4242	0.0001	0.1812	PLN03208, PLN03208, E3 ubiquitin-protein ligase RMA2; Provisional
AT1G46554_1	0	–0.363	–0.331	–1.013	–0.51	ref	0.3297	0.469	0.0002	0.1834	NA
AT2G04240_2	0	–0.41	–0.353	–1.072	–0.557	ref	0.3712	0.5332	0.0006	0.24	cd00162, RING, RING-finger (Really Interesting New Gene) domain, a specialized type of Zn-finger of 40 to 60 residues that binds two atoms of zinc; defined by the 'cross-brace' motif C-X2-C-X(9-39)-C-X(1-3)- H-X(2-3)-(N/C/H)-X2-C-X(4-48)C-X2-C; probably involved in mediating protein-protein interactions; identified in a proteins with a wide range of functions such as viral replication, signal tra…
AT3G05936_1	0	–0.575	–0.482	–1.433	–0.818	ref	0.2697	0.4413	0.0002	0.1187	NA
AT5G15190_1	0	–0.946	–0.749	–2.224	–1.412	ref	0.2588	0.4482	0.0002	0.1009	PRK14830, PRK14830, undecaprenyl pyrophosphate synthase; Provisional
AT3G06600_2	0	–0.702	–0.549	–1.346	–0.852	ref	0.2602	0.4552	0.0006	0.1634	NA
AT5G46871_1	0	–0.613	–0.51	–1.162	–0.737	ref	0.4094	0.5783	0.0058	0.3457	NA
AT1G49450_1	0	–0.683	–0.455	–1.23	–0.756	ref	0.1541	0.3795	0.0001	0.0787	cd00200, WD40, WD40 domain, found in a number of eukaryotic proteins that cover a wide variety of functions including adaptor/regulatory modules in signal transduction, pre-mRNA processing and cytoskeleton assembly; typically contains a GH dipeptide 11-24 residues from its N-terminus and the WD dipeptide at its C-terminus and is 40 residues long, hence the name WD40; between GH and WD lies a cons…
AT2G28270_1	0	–0.568	–0.405	–1.06	–0.645	ref	0.2613	0.4843	0.0007	0.1872	pfam07649, C1_3, C1-like domain. This short domain is rich in cysteines and histidines. The pattern of conservation is similar to that found in pfam00130
AT3G09162_1	0	–0.78	–0.503	–1.464	–0.759	ref	0.0831	0.2859	0	0.0534	NA
AT4G16160_1	0	–0.575	–0.389	–1.018	–0.576	ref	0.4612	0.7054	0.0149	0.5157	pfam02466, Tim17, Tim17/Tim22/Tim23/Pmp24 family. The pre-protein translocase of the mitochondrial outer membrane (Tom) allows the import of pre-proteins from the cytoplasm. Tom forms a complex with a number of proteins, including Tim17. Tim17 and Tim23 are thought to form the translocation channel of the inner membrane. This family includes Tim17, Tim22 and Tim23. This family also includes Pmp24…
AT4G34650_1	0	–0.896	–0.714	–1.617	–0.866	ref	0.0917	0.2767	0	0.0644	TIGR01559, squal_synth, farnesyl-diphosphate farnesyltransferase. This model describes farnesyl-diphosphate farnesyltransferase, also known as squalene synthase, as found in eukaryotes. This family is related to phytoene synthases. Tentatively identified archaeal homologs (excluded from this model) lack the C-terminal predicted transmembrane region universally conserved among members of this fami…
AT5G23065_1	0	–0.568	–0.498	–1.06	–0.636	ref	0.5113	0.6579	0.0211	0.5291	NA
AT3G02480_1	0	–0.835	–1.247	–1.934	–1.238	ref	0.5277	0.4797	0.01	0.3993	pfam05957, DUF883, Bacterial protein of unknown function (DUF883). This family consists of several hypothetical bacterial proteins of unknown function
AT4G10910_1	0	–0.732	–1.055	–1.674	–1.154	ref	0.315	0.3294	0.0006	0.1267	NA
AT2G06002_1	0	–1.033	–1.344	–2.077	–1.276	ref	0.0733	0.1242	0	0.0316	NA
AT3G62950_1	0	–0.938	–1.313	–2.031	–1.211	ref	0.24	0.2767	0.0002	0.1187	TIGR02189, GlrX-like_plant, Glutaredoxin-like family. This family of glutaredoxin-like proteins is aparrently limited to plants. Multiple isoforms are found in A. Thaliana and O.sativa
AT5G58280_1	0	–0.555	–0.884	–1.22	–0.788	ref	0.4906	0.4371	0.0079	0.372	cd10017, B3_DNA, Plant-specific B3-DNA binding domain. The plant-specific B3 DNA binding domain superfamily includes the well-characterized auxin response factor (ARF) and the LAV (Leafy cotyledon2 [LEC2]-Abscisic acid insensitive3 [ABI3]-VAL) families, as well as the RAV (Related to ABI3 and VP1) and REM (REproductive Meristem) families. LEC2 and ABI3 have been shown to be involved in seed devel…
AT4G18980_1	0	–0.367	–0.753	–1.214	–0.711	ref	0.6125	0.4512	0.0051	0.3757	pfam04520, DUF584, Protein of unknown function, DUF584. This family contains several uncharacterised proteins
AT3G19270_1	0	–0.955	–1.012	–1.913	–1.197	ref	0.3376	0.4371	0.0016	0.2352	PLN02196, PLN02196, abscisic acid 8'-hydroxylase
AT3G27250_1	0	–1.302	–1.348	–2.582	–1.648	ref	0.3206	0.4265	0.0013	0.2128	pfam03251, Tymo_45kd_70kd, Tymovirus 45/70Kd protein. Tymoviruses are single stranded RNA viruses. This family includes a protein of unknown function that has been named based on its molecular weight. Tymoviruses such as the ononis yellow mosaic tymovirus encode only three proteins. Of these two are overlapping this protein overlaps a larger ORF that is thought to be the polymerase
AT5G51390_1	0	–0.677	–0.713	–1.259	–0.814	ref	0.1646	0.2767	0.0001	0.0771	NA
AT1G53635_1	0	–0.478	–0.788	–1.294	–0.385	ref	0.5388	0.4554	0.0053	0.7174	PLN03209, PLN03209, translocon at the inner envelope of chloroplast subunit 62; Provisional
AT5G01380_1	0	–0.547	–0.976	–1.59	–0.456	ref	0.6116	0.4959	0.0093	0.7795	pfam05764, YL1, YL1 nuclear protein. The proteins in this family are designated YL1. These proteins have been shown to be DNA-binding and may be a transcription factor
AT2G22090_2	0	–0.482	–0.821	–1.221	–0.277	ref	0.5833	0.4843	0.0126	0.8609	smart00360, RRM, RNA recognition motif
AT2G19350_1	0	–0.458	–0.608	–1.223	–0.398	ref	0.3338	0.3642	0.0003	0.4044	pfam05915, DUF872, Eukaryotic protein of unknown function (DUF872). This family consists of several uncharacterised eukaryotic proteins. The function of this family is unknown
AT5G43780_1	0	–0.677	–0.948	–1.834	–0.62	ref	0.2603	0.2805	0.0001	0.276	TIGR00339, sopT, ATP sulphurylase. This enzyme forms adenosine 5'-phosphosulfate (APS) from ATP and free sulfate, the first step in the formation of the activated sulfate donor 3'-phosphoadenylylsulfate (PAPS). In some cases, it is found in a bifunctional protein in which the other domain, APS kinase, catalyzes the second and final step, the phosphorylation of APS to PAPS; the combined ATP sulfur…
AT3G02850_1	0	–0.45	–0.599	–1.083	–0.316	ref	0.4336	0.4396	0.0024	0.658	PLN03192, PLN03192, Voltage-dependent potassium channel; Provisional
AT2G11910_1	0	–0.679	–0.856	–1.819	–0.4	ref	0.2132	0.2767	0	0.4103	pfam04147, Nop14, Nop14-like family. Emg1 and Nop14 are novel proteins whose interaction is required for the maturation of the 18S rRNA and for 40S ribosome production
AT5G51970_1	0	–0.404	–0.437	–1.066	–0.226	ref	0.3511	0.4376	0.0004	0.6592	PLN02702, PLN02702, L-idonate 5-dehydrogenase
AT1G67180_1	0	–0.554	–0.66	–1.38	–0.365	ref	0.472	0.5126	0.0034	0.7302	pfam12738, PTCB-BRCT, twin BRCT domain. This is a BRCT domain that appears in duplicate in most member sequences. BRCT domains are peptide- and phosphopeptide-binding modules. BRCT domains are present in a number of proteins involved in DNA checkpoint controls and DNA repair
AT4G20380_7	0	–0.472	–0.505	–1.102	–0.292	ref	0.3511	0.4388	0.0008	0.6127	TIGR01053, LSD1, zinc finger domain, LSD1 subclass. This model describes a putative zinc finger domain found in three closely spaced copies in Arabidopsis protein LSD1 and in two copies in other proteins from the same species. The motif resembles CxxCRxxLMYxxGASxVxCxxC
AT2G22425_1	0	–0.479	–0.542	–1.081	–0.339	ref	0.2193	0.3162	0.0001	0.3285	pfam06645, SPC12, Microsomal signal peptidase 12 kDa subunit (SPC12). This family consists of several microsomal signal peptidase 12 kDa subunit proteins. Translocation of polypeptide chains across the endoplasmic reticulum (ER) membrane is triggered by signal sequences. Subsequently, signal recognition particle interacts with its membrane receptor and the ribosome-bound nascent chain is targeted…
AT2G36900_2	0	–0.36	–0.572	–1.314	–0.159	ref	0.6385	0.5645	0.0043	0.9263	pfam12352, V-SNARE_C, Snare region anchored in the vesicle membrane C-terminus. Within the SNARE proteins interactions in the C-terminal half of the SNARE helix are critical to the driving of membrane fusion; whereas interactions in the N-terminal half of the SNARE domain are important for promoting priming or docking of the vesicle pfam05008
AT5G18920_1	0	–0.468	–0.706	–1.861	–0.116	ref	0.5756	0.5267	0.0012	0.9603	pfam06747, CHCH, CHCH domain. we have identified a conserved motif in the LOC118487 protein that we have called the CHCH motif. Alignment of this protein with related members showed the presence of three subgroups of proteins, which are called the S (Small), N (N-terminal extended) and C (C-terminal extended) subgroups. All three sub-groups of proteins have in common that they contain a predicted…
AT1G65480_1	0	–0.607	–0.783	–1.871	–0.296	ref	0.313	0.3584	0.0001	0.6726	PLN00169, PLN00169, CETS family protein; Provisional
AT5G66455_2	0	–0.309	–0.401	–1.001	–0.155	ref	0.5042	0.5108	0.0013	0.8411	NA
AT1G31170_2	0	–0.382	–0.587	–1.317	–0.285	ref	0.4905	0.4396	0.0008	0.6974	smart00470, ParB, ParB-like nuclease domain. Plasmid RK2 ParB preferentially cleaves single-stranded DNA. ParB also nicks supercoiled plasmid DNA preferably at sites with potential single-stranded character, like AT-rich regions and sequences that can form cruciform structures. ParB also exhibits 5-->3 exonuclease activity
AT4G38960_2	0	–0.46	–0.712	–1.409	–0.292	ref	0.3816	0.3589	0.0003	0.6411	smart00336, BBOX, B-Box-type zinc finger
AT1G23465_1	0	–0.234	–0.578	–1.425	–0.077	ref	0.64	0.4191	0.0003	0.9517	TIGR02227, sigpep_I_bact, signal peptidase I, bacterial type. This model represents signal peptidase I from most bacteria. Eukaryotic sequences are likely organellar. Several bacteria have multiple paralogs, but these represent isozymes of signal peptidase I. Virtually all known bacteria may be presumed to A related model finds a simlar protein in many archaea and a few bacteria, as well as a mic…
AT4G11910_1	0	–0.175	–0.463	–1.197	–0.072	ref	0.6556	0.4059	0.0002	0.9359	pfam12638, Staygreen, Staygreen protein. This family of proteins have been implicated in chlorophyll degradation. Intriguingly members of this family are also found in non-photosynthetic bacteria
AT4G21560_3	0	–0.191	–0.461	–1.287	–0.11	ref	0.6953	0.4685	0.0004	0.9145	pfam03997, VPS28, VPS28 protein
AT3G23080_1	0	–0.186	–0.511	–1.232	–0.158	ref	0.5877	0.3543	0.0001	0.7506	cd08870, START_STARD2_7-like, Lipid-binding START domain of mammalian STARD2, -7, and related proteins. This subfamily includes the steroidogenic acute regulatory protein (StAR)-related lipid transfer (START) domains of STARD2 (also known as phosphatidylcholine transfer protein/PC-TP), and STARD7 (also known as gestational trophoblastic tumor 1/GTT1). The START domain family belongs to the SRPBCC…
AT5G22850_1	0	–0.173	–0.497	–1.203	–0.123	ref	0.7893	0.5169	0.0017	0.9244	cd05476, pepsin_A_like_plant, Chroloplast Nucleoids DNA-binding Protease and Nucellin, pepsin-like aspartic proteases from plants. This family contains pepsin like aspartic proteases from plants including Chloroplast Nucleoids DNA-binding Protease and Nucellin. Chloroplast Nucleoids DNA-binding Protease catalyzes the degradation of ribulose-1,5-bisphosphate carboxylase/oxygenase (Rubisco) in sene…
AT3G15351_3	0	–0.212	–0.618	–1.34	–0.184	ref	0.5036	0.2767	0	0.6461	NA
AT2G23120_1	0	–0.174	–0.674	–1.485	–0.345	ref	0.8788	0.5719	0.0062	0.8161	pfam10714, LEA_6, Late embryogenesis abundant protein 18. This is a family of late embryogenesis-abundant proteins There is high accumulation of this protein in dry seeds, and in the roots of full-grown plants in response to dehydration and ABA (abscisic acid application) treatments. This LEA protein disappears after germination. It accumulates in growing regions of well irrigated hypocotyls and …
AT2G45200_1	0	–0.153	–0.508	–1.047	–0.211	ref	0.7479	0.4242	0.0008	0.7346	pfam12352, V-SNARE_C, Snare region anchored in the vesicle membrane C-terminus. Within the SNARE proteins interactions in the C-terminal half of the SNARE helix are critical to the driving of membrane fusion; whereas interactions in the N-terminal half of the SNARE domain are important for promoting priming or docking of the vesicle pfam05008
AT1G79460_1	0	–0.223	–0.955	–1.803	–0.479	ref	0.7972	0.4012	0.0009	0.6155	PLN02279, PLN02279, ent-kaur-16-ene synthase
AT1G19530_1	0	–0.067	–0.856	–1.712	–0.503	ref	0.9561	0.4622	0.0021	0.647	pfam00849, PseudoU_synth_2, RNA pseudouridylate synthase. Members of this family are involved in modifying bases in RNA molecules. They carry out the conversion of uracil bases to pseudouridine. This family includes RluD, a pseudouridylate synthase that converts specific uracils to pseudouridine in 23S rRNA. RluA from E. coli converts bases in both rRNA and tRNA
AT4G24230_5	0	–0.12	–0.611	–1.186	–0.36	ref	0.9189	0.5936	0.0151	0.7951	pfam00887, ACBP, Acyl CoA binding protein
AT4G23420_1	0	–0.134	–0.434	–1.083	–0.306	ref	0.8547	0.5793	0.0038	0.7144	cd05327, retinol-DH_like_SDR_c_like, retinol dehydrogenase (retinol-DH), Light dependent Protochlorophyllide (Pchlide) OxidoReductase (LPOR) and related proteins, classical (c) SDRs. Classical SDR subgroup containing retinol-DHs, LPORs, and related proteins. Retinol is processed by a medium chain alcohol dehydrogenase followed by retinol-DHs. Pchlide reductases act in chlorophyll biosynthesis. Th…
AT5G10625_1	0	–0.174	–0.514	–1.383	–0.375	ref	0.7367	0.4422	0.0003	0.4985	pfam05955, Herpes_gp2, Equine herpesvirus glycoprotein gp2. This family consists of a number of glycoprotein gp2 sequences from equine herpesviruses
AT1G13990_2	0	–0.127	–0.503	–1.282	–0.386	ref	0.8255	0.4593	0.0005	0.5033	MTH00173, ATP6, ATP synthase F0 subunit 6; Provisional
AT1G01240_3	0	–0.419	–0.969	–2.248	–0.682	ref	0.5471	0.3705	0.0002	0.3793	pfam10037, MRP-S27, Mitochondrial 28S ribosomal protein S27. Members of this family of small ribosomal proteins possess one of three conserved blocks of sequence found in proteins that stimulate the dissociation of guanine nucleotides from G-proteins, leaving open the possibility that MRP-S27 might be a functional partner of GTP-binding ribosomal proteins
AT1G61810_2	0	–0.199	–0.489	–1.125	–0.371	ref	0.6381	0.4191	0.0004	0.4272	pfam00232, Glyco_hydro_1, Glycosyl hydrolase family 1
AT1G05220_2	0	–0.221	–0.52	–1.165	–0.327	ref	0.8262	0.6486	0.0147	0.8155	pfam10914, DUF2781, Protein of unknown function (DUF2781). This is a eukaryotic family of uncharacterised proteins. Some of the proteins in this family are annotated as membrane proteins
AT1G58340_1	0	–0.196	–0.467	–1.246	–0.453	ref	0.5809	0.3874	0.0001	0.2508	COG0534, NorM, Na+-driven multidrug efflux pump [Defense mechanisms]
AT4G23450_1	0	–0.307	–0.731	–1.297	–0.479	ref	0.4542	0.2805	0.0001	0.2767	cd00162, RING, RING-finger (Really Interesting New Gene) domain, a specialized type of Zn-finger of 40 to 60 residues that binds two atoms of zinc; defined by the 'cross-brace' motif C-X2-C-X(9-39)-C-X(1-3)- H-X(2-3)-(N/C/H)-X2-C-X(4-48)C-X2-C; probably involved in mediating protein-protein interactions; identified in a proteins with a wide range of functions such as viral replication, signal tra…
AT5G46630_2	0	–0.3	–0.725	–1.217	–0.447	ref	0.7146	0.483	0.0071	0.6542	pfam00928, Adap_comp_sub, Adaptor complexes medium subunit family. This family also contains members which are coatomer subunits
AT4G03680_1	0	–0.291	–0.617	–1.132	–0.336	ref	0.6989	0.5182	0.007	0.7449	NA
AT1G20650_1	0	–0.276	–0.676	–1.301	–0.531	ref	0.7227	0.4883	0.0038	0.5388	cd00180, PKc, Catalytic domain of Protein Kinases. Protein Kinases (PKs), catalytic (c) domain. PKs catalyze the transfer of the gamma-phosphoryl group from ATP to serine/threonine or tyrosine residues on protein substrates. The PK family is part of a larger superfamily that includes the catalytic domains of RIO kinases, aminoglycoside phosphotransferase, choline kinase, phosphoinositide 3-kinase…
AT3G22961_1	0	–0.285	–0.542	–1.057	–0.439	ref	0.6883	0.5489	0.0077	0.6049	COG5602, SIN3, Histone deacetylase complex, SIN3 component [Chromatin structure and dynamics]
AT3G16857_2	0	0.032	–0.439	–1.531	–0.097	ref	0.9563	0.4463	0.0001	0.9152	cd00156, REC, Signal receiver domain; originally thought to be unique to bacteria (CheY, OmpR, NtrC, and PhoB), now recently identified in eukaroytes ETR1 Arabidopsis thaliana; this domain receives the signal from the sensor partner in a two-component systems; contains a phosphoacceptor site that is phosphorylated by histidine kinase homologs; usually found N-terminal to a DNA binding effector do…
AT4G30630_1	0	0.044	–0.51	–1.565	–0.152	ref	0.9518	0.4554	0.0002	0.8685	pfam01608, I_LWEQ, I/LWEQ domain. I/LWEQ domains bind to actin. It has been shown that the I/LWEQ domains from mouse talin and yeast Sla2p interact with F-actin. I/LWEQ domains can be placed into four major groups based on sequence similarity: (1) Metazoan talin; (2) Dictyostelium TalA/TalB and SLA110; (3) metazoan Hip1p; and (4) yeast Sla2p. The domain has four conserved blocks, the name of the …
AT3G12500_1	0	0.091	–0.333	–1.034	–0.05	ref	0.8829	0.605	0.0017	0.9713	pfam00182, Glyco_hydro_19, Chitinase class I
AT1G50970_1	0	0.071	–0.317	–1.272	0.015	ref	0.8684	0.4961	0.0001	0.9879	pfam04100, Vps53_N, Vps53-like, N-terminal. Vps53 complexes with Vps52 and Vps54 to form a multi- subunit complex involved in regulating membrane trafficking events
AT2G43670_1	0	0.075	–0.257	–1.12	–0.01	ref	0.9542	0.8445	0.0201	0.9979	pfam07983, X8, X8 domain. The X8 domain domain contains 6 conserved cysteine residues that presumably form three disulphide bridges. The domain is found in an Olive pollen allergen as well as at the C-terminus of family 17 glycosyl hydrolases. This domain may be involved in carbohydrate binding
AT1G12730_1	0	0.118	–0.333	–1.278	–0.037	ref	0.873	0.6717	0.0015	0.9834	pfam06728, PIG-U, GPI transamidase subunit PIG-U. Many eukaryotic proteins are anchored to the cell surface via glycosylphosphatidylinositol (GPI), which is posttranslationally attached to the carboxyl-terminus by GPI transamidase. The mammalian GPI transamidase is a complex of at least four subunits, GPI8, GAA1, PIG-S, and PIG-T. PIG-U is thought to represent a fifth subunit in this complex and …
AT3G13450_1	0	0.146	–0.241	–1.046	–0.047	ref	0.9164	0.8822	0.0485	0.9877	PTZ00182, PTZ00182, 3-methyl-2-oxobutanate dehydrogenase; Provisional
AT1G23960_1	0	–0.083	–0.52	–1.213	–0.133	ref	0.9101	0.4903	0.0014	0.9139	TIGR01572, A_thl_para_3677, Arabidopsis paralogous family TIGR01572. This model describes a paralogous family of hypothetical proteins in Arabidopsis thaliana. No homologs are detected from other species. Length heterogeneity within the family is attributable partly to a 21-residue repeat present in from zero to three tandem copies. The central region of the repeat resembles the pattern [VIF][FY]…
AT3G05130_1	0	–0.026	–0.432	–1.028	–0.074	ref	0.9655	0.4477	0.0006	0.9399	PRK03918, PRK03918, chromosome segregation protein; Provisional
AT5G05000_3	0	–0.049	–0.518	–1.384	–0.18	ref	0.9527	0.4955	0.0007	0.8594	TIGR00991, 3a0901s02IAP34, GTP-binding protein (Chloroplast Envelope Protein Translocase)
AT5G10320_3	0	–0.062	–0.449	–1.259	–0.112	ref	0.9265	0.504	0.0006	0.9208	NA
AT5G44900_1	0	–0.041	–0.533	–1.483	–0.089	ref	0.977	0.6721	0.0076	0.975	smart00255, TIR, Toll - interleukin 1 - resistance
AT5G61330_1	0	–0.08	–0.361	–1.021	–0.061	ref	0.9154	0.6244	0.0037	0.9703	pfam08164, TRAUB, TRAUB (NUC102) domain. This C terminal domain is found in traube proteins
AT2G38860_3	0	–0.007	–0.337	–1.035	–0.02	ref	0.9912	0.5645	0.0009	0.9877	cd03169, GATase1_PfpI_1, Type 1 glutamine amidotransferase (GATase1)-like domain found in a subgroup of proteins similar to PfpI from Pyrococcus furiosus. Type 1 glutamine amidotransferase (GATase1)-like domain found in a subgroup of proteins similar to PfpI from Pyrococcus furiosus. PfpI is an ATP-independent intracellular proteases which may hydrolyze small peptides to provide a nutritional sou…
AT3G27895_1	0	0.018	–0.308	–1.012	–0.027	ref	0.9896	0.8048	0.0283	0.9918	NA
AT1G10560_1	0	0.026	–0.536	–1.176	–0.115	ref	0.9641	0.3819	0.0003	0.8808	smart00504, Ubox, Modified RING finger domain. Modified RING finger domain, without the full complement of Zn2+-binding ligands. Probable involvement in E2-dependent ubiquitination
AT4G24230_1	0	0.185	–0.496	–1.265	–0.081	ref	0.8742	0.6965	0.0149	0.9773	pfam00887, ACBP, Acyl CoA binding protein
AT5G49380_1	0	0.251	–0.5	–1.29	0.259	ref	0.7627	0.6125	0.0048	0.84	pfam04802, SMK-1, Component of IIS longevity pathway SMK-1. SMK-1 is a component of the IIs longevity pathway which regulates aging in C.elegans. Specifically, SMK-1 influences DAF-16-dependant regulation of the aging process by regulating the transcriptional specificity of DAF-16 activity. SMK-1 plays a role in longevity by modulating the transcriptional specificity of DAF-16
AT1G10610_1	0	–0.233	–0.732	–1.043	–0.168	ref	0.7717	0.4569	0.0107	0.9161	cd00083, HLH, Helix-loop-helix domain, found in specific DNA- binding proteins that act as transcription factors; 60-100 amino acids long. A DNA-binding basic region is followed by two alpha-helices separated by a variable loop region; HLH forms homo- and heterodimers, dimerization creates a parallel, left-handed, four helix bundle; the basic region N-terminal to the first amphipathic helix media…
AT5G67490_1	0	–0.135	–0.849	–1.482	0.044	ref	0.7477	0.2767	0.0001	0.9695	pfam07896, DUF1674, Protein of unknown function (DUF1674). The members of this family are sequences derived from hypothetical eukaryotic and bacterial proteins. The region in question is approximately 60 residues long
AT2G35075_1	0	–0.428	–0.418	–1.048	–0.105	ref	0.4	0.5152	0.0013	0.9228	pfam09924, DUF2156, Uncharacterized conserved protein (DUF2156). This domain, found in various hypothetical prokaryotic proteins, has no known function
AT5G49000_1	0	–0.491	–0.497	–1.304	–0.122	ref	0.4387	0.5389	0.0015	0.9307	PHA03098, PHA03098, kelch-like protein; Provisional
AT1G65970_1	0	–0.389	–0.425	–1.012	–0.1	ref	0.5616	0.6271	0.0088	0.9558	cd03013, PRX5_like, Peroxiredoxin (PRX) family, PRX5-like subfamily; members are similar to the human protein, PRX5, a homodimeric TRX peroxidase, widely expressed in tissues and found cellularly in mitochondria, peroxisomes and the cytosol. The cellular location of PRX5 suggests that it may have an important antioxidant role in organelles that are major sources of reactive oxygen species (ROS), …
AT3G44590_2	0	–0.391	–0.435	–1.147	–0.088	ref	0.3839	0.4541	0.0004	0.9267	cd05833, Ribosomal_P2, Ribosomal protein P2. This subfamily represents the eukaryotic large ribosomal protein P2. Eukaryotic P1 and P2 are functionally equivalent to the bacterial protein L7/L12, but are not homologous to L7/L12. P2 is located in the L12 stalk, with proteins P1, P0, L11, and 28S rRNA. P1 and P2 are the only proteins in the ribosome to occur as multimers, always appearing as sets …
AT5G50070_1	0	–0.448	–0.581	–1.36	–0.122	ref	0.3206	0.362	0.0001	0.8701	smart00856, PMEI, Plant invertase/pectin methylesterase inhibitor. This domain inhibits pectin methylesterases (PMEs) and invertases through formation of a non-covalent 1:1 complex. It has been implicated in the regulation of fruit development, carbohydrate metabolism and cell wall extension. It may also be involved in inhibiting microbial pathogen PMEs. It has been observed that it is often expr…
AT3G03830_1	0	–0.638	–0.664	–1.524	–0.1	ref	0.4448	0.5362	0.0029	0.9663	pfam02519, Auxin_inducible, Auxin responsive protein. This family consists of the protein products of the ARG7 auxin responsive genes family none of which have any identified functional role
AT1G24040_2	0	–0.405	–0.425	–1.294	–0.077	ref	0.5526	0.6329	0.0029	0.9698	COG0456, RimI, Acetyltransferases [General function prediction only]
AT4G15700_1	0	–0.483	–0.465	–1.457	–0.059	ref	0.347	0.468	0.0002	0.9655	TIGR02189, GlrX-like_plant, Glutaredoxin-like family. This family of glutaredoxin-like proteins is aparrently limited to plants. Multiple isoforms are found in A. Thaliana and O.sativa
AT2G22821_1	0	–0.416	–0.353	–1.117	–0.069	ref	0.354	0.519	0.0004	0.9467	NA
AT5G53900_1	0	–0.579	–0.477	–1.556	–0.05	ref	0.303	0.471	0.0002	0.9719	pfam09849, DUF2076, Uncharacterized protein conserved in bacteria (DUF2076). This domain, found in various hypothetical prokaryotic proteins, has no known function. The domain, however, is found in various periplasmic ligand-binding sensor proteins
AT1G56010_1	0	–0.371	–0.49	–1.147	0.005	ref	0.4699	0.469	0.001	0.9982	pfam02365, NAM, No apical meristem (NAM) protein. This is a family of no apical meristem (NAM) proteins these are plant development proteins. Mutations in NAM result in the failure to develop a shoot apical meristem in petunia embryos. NAM is indicated as having a role in determining positions of meristems and primordial. One member of this family NAP (NAC-like, activated by AP3/PI) is encoded by…
AT1G30814_1	0	–0.602	–0.515	–1.129	–0.217	ref	0.3282	0.492	0.002	0.8089	PHA03307, PHA03307, transcriptional regulator ICP4; Provisional
AT5G44286_1	0	–0.716	–0.683	–1.51	–0.267	ref	0.3424	0.4667	0.0013	0.8086	NA
AT3G21805_1	0	–0.876	–0.829	–1.653	–0.228	ref	0.2483	0.3874	0.0005	0.8326	NA
AT1G47595_1	0	–0.482	–0.305	–1.072	–0.179	ref	0.3219	0.5905	0.0007	0.7932	NA
AT5G61310_2	0	–0.702	–0.452	–1.479	–0.278	ref	0.2968	0.5614	0.0006	0.7435	PLN03155, PLN03155, cytochrome c oxidase subunit 5C; Provisional
AT2G34440_1	0	–0.604	–0.345	–1.286	–0.211	ref	0.43	0.7336	0.0042	0.8787	smart00432, MADS, MADS domain
AT1G79430_1	0	–0.633	–0.385	–1.376	–0.177	ref	0.2789	0.5645	0.0004	0.8369	TIGR01557, myb_SHAQKYF, myb-like DNA-binding domain, SHAQKYF class. This model describes a DNA-binding domain restricted to (but common in) plant proteins, many of which also contain a response regulator domain. The domain appears related to the Myb-like DNA-binding domain described by pfam00249. It is distinguished in part by a well-conserved motif SH[AL]QKY[RF] at the C-terminal end of the motif
AT5G24065_1	0	–0.776	–0.472	–1.554	–0.266	ref	0.1539	0.4018	0	0.5586	NA
AT5G40040_1	0	–0.588	–0.364	–1.155	–0.168	ref	0.268	0.5485	0.0006	0.8239	cd05833, Ribosomal_P2, Ribosomal protein P2. This subfamily represents the eukaryotic large ribosomal protein P2. Eukaryotic P1 and P2 are functionally equivalent to the bacterial protein L7/L12, but are not homologous to L7/L12. P2 is located in the L12 stalk, with proteins P1, P0, L11, and 28S rRNA. P1 and P2 are the only proteins in the ribosome to occur as multimers, always appearing as sets …
AT2G41178_1	0	–0.787	–0.389	–1.731	–0.195	ref	0.2862	0.6437	0.0004	0.8685	NA
AT5G12450_1	0	–0.433	–0.225	–1.021	–0.107	ref	0.3268	0.6699	0.0006	0.8939	smart00579, FBD, domain in FBox and BRCT domain containing plant proteins
AT5G28510_1	0	–0.451	–0.301	–1.191	–0.159	ref	0.3204	0.5719	0.0003	0.8082	pfam00232, Glyco_hydro_1, Glycosyl hydrolase family 1
AT5G67370_1	0	–0.638	–0.431	–1.607	–0.22	ref	0.63	0.8175	0.0215	0.9466	pfam06799, DUF1230, Protein of unknown function (DUF1230). This family consists of several hypothetical plant and photosynthetic bacterial proteins of around 160 residues in length. The function of this family is unknown although looking at the species distribution the protein may play a part in photosynthesis
AT1G65420_1	0	–0.562	–0.36	–1.373	–0.212	ref	0.3087	0.573	0.0003	0.772	pfam04483, DUF565, Protein of unknown function (DUF565). Predicted transmembrane protein found in plants, chloroplasts and cyanobacteria. This family is also known as YCF20
AT2G43375_1	0	–0.457	–0.283	–1.158	–0.174	ref	0.3659	0.6425	0.0007	0.8196	NA
AT1G47580_1	0	–0.442	–0.326	–1.09	–0.121	ref	0.3577	0.5706	0.0007	0.888	PLN03081, PLN03081, pentatricopeptide (PPR) repeat-containing protein; Provisional
AT1G52827_1	0	–0.669	–0.492	–1.714	–0.205	ref	0.2283	0.4396	0.0001	0.7574	pfam05624, LSR, Lipolysis stimulated receptor (LSR). The lipolysis-stimulated receptor (LSR) is a lipoprotein receptor primarily expressed in the liver and activated by free fatty acids. It is thought to be involved in the clearance of triglyceride-rich lipoproteins, and has been shown in mice to be critical for liver and embryonic development
AT3G42726_1	0	–0.438	–0.38	–1.064	–0.152	ref	0.4953	0.6458	0.0051	0.9102	NA
AT4G13500_1	0	–0.482	–0.42	–1.207	–0.189	ref	0.3635	0.5176	0.0007	0.8094	NA
AT4G15690_1	0	–0.494	–0.472	–1.193	–0.198	ref	0.3512	0.469	0.0007	0.7935	TIGR02189, GlrX-like_plant, Glutaredoxin-like family. This family of glutaredoxin-like proteins is aparrently limited to plants. Multiple isoforms are found in A. Thaliana and O.sativa
AT2G02770_1	0	–0.456	–0.411	–1.264	–0.146	ref	0.3967	0.5431	0.0006	0.8789	COG2091, Sfp, Phosphopantetheinyl transferase [Coenzyme metabolism]
AT5G46630_1	0	–0.72	–0.685	–1.966	–0.229	ref	0.2183	0.3589	0	0.7254	pfam00928, Adap_comp_sub, Adaptor complexes medium subunit family. This family also contains members which are coatomer subunits
AT2G04800_2	0	–0.698	–0.575	–1.512	–0.218	ref	0.2963	0.469	0.0005	0.8197	NA
AT3G17110_1	0	–0.536	–0.45	–1.182	–0.194	ref	0.4268	0.5913	0.0034	0.8701	NA
AT3G46658_1	0	–0.488	–0.372	–1.067	–0.196	ref	0.3869	0.5845	0.002	0.8188	NA
AT4G00310_1	0	–0.641	–0.494	–1.49	–0.27	ref	0.1863	0.3795	0	0.5355	MTH00152, ND6, NADH dehydrogenase subunit 6; Provisional
AT4G16690_1	0	–0.434	–0.397	–1.029	–0.23	ref	0.4973	0.6275	0.0059	0.8239	PLN02965, PLN02965, Probable pheophorbidase
AT5G61270_1	0	–0.743	–0.648	–1.748	–0.36	ref	0.5452	0.6948	0.0114	0.8757	smart00353, HLH, helix loop helix domain
AT2G12480_1	0	–0.563	–0.466	–1.22	–0.318	ref	0.3482	0.5233	0.0012	0.6542	pfam00450, Peptidase_S10, Serine carboxypeptidase
AT3G30740_1	0	–0.514	–0.378	–1.029	–0.229	ref	0.4797	0.6945	0.0109	0.8568	NA
AT4G13830_1	0	–0.557	–0.334	–1.233	–0.327	ref	0.3087	0.5931	0.0006	0.5785	pfam00226, DnaJ, DnaJ domain. DnaJ domains (J-domains) are associated with hsp70 heat-shock system and it is thought that this domain mediates the interaction. DnaJ-domain is therefore part of a chaperone (protein folding) system. The T-antigens, although not in Prosite are confirmed as DnaJ containing domains from literature
AT4G15248_1	0	–0.715	–0.44	–1.451	–0.391	ref	0.2183	0.4784	0.0002	0.4567	smart00336, BBOX, B-Box-type zinc finger
AT3G28490_1	0	–0.675	–0.448	–1.483	–0.327	ref	0.1923	0.4333	0.0001	0.4688	PLN00052, PLN00052, prolyl 4-hydroxylase; Provisional
AT5G33400_1	0	–0.553	–0.361	–1.129	–0.256	ref	0.2479	0.504	0.0003	0.6105	NA
AT2G07600_1	0	–0.482	–0.372	–1.075	–0.303	ref	0.4351	0.6299	0.0035	0.7087	NA
AT3G23145_1	0	–0.601	–0.471	–1.31	–0.381	ref	0.2193	0.4091	0.0001	0.3841	PRK06039, ileS, isoleucyl-tRNA synthetase; Reviewed
AT4G07408_1	0	–0.646	–0.495	–1.496	–0.441	ref	0.3068	0.5064	0.0004	0.4904	NA
AT1G78480_1	0	–0.507	–0.355	–1.254	–0.288	ref	0.2579	0.4871	0.0001	0.5176	PLN02993, PLN02993, lupeol synthase
AT2G23990_2	0	–0.414	–0.307	–1.059	–0.204	ref	0.3222	0.5398	0.0003	0.6818	pfam02298, Cu_bind_like, Plastocyanin-like domain. This family represents a domain found in flowering plants related to the copper binding protein plastocyanin. Some members of this family may not bind copper due to the lack of key residues
AT2G35743_1	0	–0.545	–0.514	–1.27	–0.365	ref	0.3581	0.4785	0.0009	0.5822	NA
AT5G59530_1	0	–0.621	–0.634	–1.611	–0.48	ref	0.33	0.4378	0.0003	0.4634	PLN02947, PLN02947, oxidoreductase
AT1G22370_1	0	–0.889	–0.87	–2.499	–0.574	ref	0.2281	0.362	0	0.392	PLN02555, PLN02555, limonoid glucosyltransferase
AT5G62720_2	0	–0.799	–0.714	–2.124	–0.522	ref	0.2764	0.4349	0.0001	0.4692	pfam04982, HPP, HPP family. These proteins are integral membrane proteins with four transmembrane spanning helices. The most conserved region of the alignment is a motif HPP. The function of these proteins is uncertain but they may be transporters
AT2G14247_1	0	–0.611	–0.606	–1.571	–0.383	ref	0.2197	0.3532	0.0001	0.3925	NA
AT4G21620_1	0	–0.417	–0.386	–1.025	–0.241	ref	0.2638	0.4088	0.0002	0.5231	PHA03247, PHA03247, large tegument protein UL36; Provisional
AT5G56070_1	0	–0.608	–0.324	–1.262	–0.059	ref	0.2336	0.5608	0.0002	0.9598	NA
AT5G65050_2	0	–0.507	–0.235	–1.12	0.016	ref	0.4188	0.7772	0.003	0.9938	cd00265, MADS_MEF2_like, MEF2 (myocyte enhancer factor 2)-like/Type II subfamily of MADS ( MCM1, Agamous, Deficiens, and SRF (serum response factor) box family of eukaryotic transcriptional regulators. Binds DNA and exists as hetero and homo-dimers. Differs from SRF-like/Type I subgroup mainly in position of the alpha helix responsible for the dimerization interface. Important in homeotic regulat…
AT1G06500_3	0	–0.526	–0.317	–1.003	–0.08	ref	0.1546	0.4091	0.0001	0.8687	pfam10328, 7TM_GPCR_Srx, Serpentine type 7TM GPCR chemoreceptor Srx. Chemoreception is mediated in Caenorhabditis elegans by members of the seven-transmembrane G-protein-coupled receptor class (7TM GPCRs) of proteins which are of the serpentine type. Srx is part of the Srg superfamily of chemoreceptors. Chemoperception is one of the central senses of soil nematodes like C. elegans which are other…
AT2G26400_1	0	–0.652	–0.277	–1.211	–0.101	ref	0.3054	0.719	0.0014	0.9408	pfam03079, ARD, ARD/ARD' family. The two acireductone dioxygenase enzymes (ARD and ARD', previously known as E-2 and E-2') from Klebsiella pneumoniae share the same amino acid sequence, but bind different metal ions: ARD binds Ni2+, ARD' binds Fe2+. ARD and ARD' can be experimentally interconverted by removal of the bound metal ion and reconstitution with the appropriate metal ion. The two enzyme…
AT5G41471_1	0	–0.459	–0.334	–1.064	–0.036	ref	0.3087	0.5301	0.0004	0.9757	NA
AT1G29640_1	0	–0.44	–0.14	–1.05	–0.016	ref	0.4568	0.8721	0.0033	0.9934	pfam04520, DUF584, Protein of unknown function, DUF584. This family contains several uncharacterised proteins
AT5G29070_1	0	–0.622	–0.216	–1.574	–0.029	ref	0.21	0.6801	0.0001	0.9792	NA
AT1G42090_1	0	–0.5	–0.178	–1.002	–0.142	ref	0.3608	0.8012	0.0021	0.8823	NA
AT1G57590_1	0	–0.513	–0.163	–1.013	–0.135	ref	0.4986	0.8891	0.0141	0.9395	pfam03283, PAE, Pectinacetylesterase
AT5G38430_1	0	–0.703	–0.23	–1.453	–0.17	ref	0.234	0.7322	0.0002	0.8368	PLN02289, PLN02289, ribulose-bisphosphate carboxylase small chain
AT1G03743_1	0	–0.73	–0.257	–1.406	–0.173	ref	0.2638	0.7422	0.0006	0.8645	NA
AT4G25420_1	0	–0.733	–0.317	–1.451	–0.184	ref	0.2792	0.688	0.0007	0.8624	PLN02276, PLN02276, gibberellin 20-oxidase
AT3G20395_1	0	–0.912	–0.427	–2.016	–0.357	ref	0.24	0.6156	0.0002	0.6767	cd00162, RING, RING-finger (Really Interesting New Gene) domain, a specialized type of Zn-finger of 40 to 60 residues that binds two atoms of zinc; defined by the 'cross-brace' motif C-X2-C-X(9-39)-C-X(1-3)- H-X(2-3)-(N/C/H)-X2-C-X(4-48)C-X2-C; probably involved in mediating protein-protein interactions; identified in a proteins with a wide range of functions such as viral replication, signal tra…
AT4G25700_1	0	–0.669	–0.282	–1.444	–0.275	ref	0.2846	0.7022	0.0005	0.7141	PLN02601, PLN02601, beta-carotene hydroxylase
AT4G12410_1	0	–0.554	–0.277	–1.163	–0.21	ref	0.2829	0.636	0.0005	0.746	pfam02519, Auxin_inducible, Auxin responsive protein. This family consists of the protein products of the ARG7 auxin responsive genes family none of which have any identified functional role
AT1G36240_1	0	–0.734	–0.305	–1.431	–0.283	ref	0.2435	0.6621	0.0004	0.6879	PTZ00106, PTZ00106, 60S ribosomal protein L30; Provisional
AT1G53542_1	0	–1.025	–0.444	–2.07	–0.384	ref	0.2479	0.6517	0.0004	0.7051	NA
AT2G37640_1	0	–0.457	–0.167	–1.01	–0.159	ref	0.3312	0.7779	0.0008	0.8187	PLN00050, PLN00050, expansin A; Provisional
AT1G20015_1	0	–0.673	–0.198	–1.137	–0.149	ref	0.3451	0.8325	0.0043	0.9182	NA
AT3G52060_2	0	–0.791	–0.523	–1.805	–0.709	ref	0.1863	0.4226	0	0.1667	pfam02485, Branch, Core-2/I-Branching enzyme. This is a family of two different beta-1,6-N-acetylglucosaminyltransferase enzymes, I-branching enzyme and core-2 branching enzyme. I-branching enzyme is responsible for the production of the blood group I-antigen during embryonic development. Core-2 branching enzyme forms crucial side-chain branches in O-glycans
AT4G30660_1	0	–0.665	–0.454	–1.504	–0.613	ref	0.2638	0.5052	0.0003	0.2772	pfam01679, Pmp3, Proteolipid membrane potential modulator. Pmp3 is an evolutionarily conserved proteolipid in the plasma membrane which, in S. pombe, is transcriptionally regulated by the Spc1 stress MAPK (mitogen-activated protein kinases) pathway. It functions to modulate the membrane potential, particularly to resist high cellular cation concentration. In eukaryotic organisms, stress-activated…
AT3G62070_1	0	–0.652	–0.404	–1.523	–0.589	ref	0.1543	0.4018	0	0.1195	NA
AT3G11090_1	0	–0.706	–0.482	–1.546	–0.595	ref	0.1831	0.4018	0.0001	0.1806	pfam03195, DUF260, Protein of unknown function DUF260
AT4G11370_1	0	–0.719	–0.491	–1.851	–0.724	ref	0.1188	0.3421	0	0.0745	COG5540, COG5540, RING-finger-containing ubiquitin ligase [Posttranslational modification, protein turnover, chaperones]
AT3G52070_1	0	–0.998	–0.636	–2.249	–0.961	ref	0.1177	0.3554	0	0.0795	pfam11935, DUF3453, Domain of unknown function (DUF3453). This presumed domain is functionally uncharacterised. This domain is found in eukaryotes. This domain is typically between 239 to 261 amino acids in length
AT4G33660_1	0	–0.48	–0.297	–1.032	–0.457	ref	0.398	0.6737	0.0026	0.4488	pfam12734, CYSTM, Cysteine-rich TM module stress tolerance. The members of this family are short cysteine-rich membrane proteins that most probably dimerise together to form a transmembrane sulfhydryl-lined pore. The CYSTM module is always present at the extreme C-terminus of the protein in which it is present. Furthermore, like the yeast prototypes, the majority of the proteins also possess a pr…
AT4G21940_1	0	–0.914	–0.566	–1.917	–0.898	ref	0.1761	0.4261	0.0001	0.1187	smart00220, S_TKc, Serine/Threonine protein kinases, catalytic domain. Phosphotransferases. Serine or threonine-specific kinase subfamily
AT1G04310_1	0	–0.623	–0.567	–1.6	–0.563	ref	0.5064	0.6399	0.0045	0.6318	TIGR02956, TMAO_torS, TMAO reductase sytem sensor TorS. This protein, TorS, is part of a regulatory system for the torCAD operon that encodes the pterin molybdenum cofactor-containing enzyme trimethylamine-N-oxide (TMAO) reductase (TorA), a cognate chaperone (TorD), and a penta-haem cytochrome (TorC). TorS works together with the inducer-binding protein TorT and the response regulator TorR. TorS …
AT3G20900_1	0	–0.447	–0.428	–1.171	–0.424	ref	0.5526	0.6674	0.0077	0.6659	PLN03031, PLN03031, hypothetical protein; Provisional
AT2G01010_1	0	–2.142	–1.818	–5.246	–1.827	ref	0.1158	0.2767	0	0.0983	NA
AT5G06470_1	0	–0.502	–0.409	–1.313	–0.468	ref	0.4354	0.6129	0.0016	0.5184	cd03031, GRX_GRX_like, Glutaredoxin (GRX) family, GRX-like domain containing protein subfamily; composed of uncharacterized eukaryotic proteins containing a GRX-like domain having only one conserved cysteine, aligning to the C-terminal cysteine of the CXXC motif of GRXs. This subfamily is predominantly composed of plant proteins. GRX is a glutathione (GSH) dependent reductase, catalyzing the disu…
AT1G79529_1	0	–0.733	–0.548	–1.677	–0.58	ref	0.3078	0.5176	0.0005	0.4134	NA
AT2G30695_2	0	–0.793	–0.65	–1.54	–0.636	ref	0.3219	0.4999	0.0015	0.4303	pfam05697, Trigger_N, Bacterial trigger factor protein (TF). In the E. coli cytosol, a fraction of the newly synthesised proteins requires the activity of molecular chaperones for folding to the native state. The major chaperones implicated in this folding process are the ribosome-associated Trigger Factor (TF), and the DnaK and GroEL chaperones with their respective co-chaperones. Trigger Factor…
AT3G55170_2	0	–0.524	–0.402	–1.044	–0.454	ref	0.1863	0.3795	0.0001	0.1834	pfam00831, Ribosomal_L29, Ribosomal L29 protein
AT3G43400_1	0	–0.692	–0.587	–1.29	–0.616	ref	0.2454	0.4218	0.0005	0.2669	pfam04727, ELMO_CED12, ELMO/CED-12 family. This family represents a conserved domain which is found in a number of eukaryotic proteins including CED-12, ELMO I and ELMO II. ELMO1 is a component of signalling pathways that regulate phagocytosis and cell migration and is the mammalian orthologue of the C. elegans gene, ced-12. CED-12 is required for the engulfment of dying cells and cell migration.…
AT4G05050_1	0	–0.58	–0.388	–1.239	–0.445	ref	0.3937	0.6426	0.0025	0.5627	cd01803, Ubiquitin, Ubiquitin. Ubiquitin (includes Ubq/RPL40e and Ubq/RPS27a fusions as well as homopolymeric multiubiquitin protein chains)
AT5G24770_2	0	–1.054	–0.67	–2.142	–0.737	ref	0.4045	0.6713	0.0038	0.6257	TIGR01675, plant-AP, plant acid phosphatase. This model represents a family of acid phosphatase from plants which are most closely related to the (so called) class B non-specific acid phosphatase OlpA (TIGR01533, which is believed to be a 5'-nucleotide phosphatase) and somewhat more distantly to another class B phosphatase, AphA (TIGR01672). Together these three clades define a subfamily (pfam037…
AT1G52510_2	0	–0.849	–0.481	–1.667	–0.607	ref	0.16	0.4396	0.0001	0.221	PLN03084, PLN03084, alpha/beta hydrolase fold protein; Provisional
AT2G28760_1	0	–0.604	–0.357	–1.237	–0.462	ref	0.4471	0.7382	0.0065	0.641	cd05230, UGD_SDR_e, UDP-glucuronate decarboxylase (UGD) and related proteins, extended (e) SDRs. UGD catalyzes the formation of UDP-xylose from UDP-glucuronate; it is an extended-SDR, and has the characteristic glycine-rich NAD-binding pattern, TGXXGXXG, and active site tetrad. Extended SDRs are distinct from classical SDRs. In addition to the Rossmann fold (alpha/beta folding pattern with a cent…
AT3G45280_1	0	–0.823	–0.573	–1.655	–0.601	ref	0.24	0.469	0.0003	0.3573	pfam05739, SNARE, SNARE domain. Most if not all vesicular membrane fusion events in eukaryotic cells are believed to be mediated by a conserved fusion machinery, the SNARE [soluble N-ethylmaleimide-sensitive factor (NSF) attachment protein (SNAP) receptors] machinery. The SNARE domain is thought to act as a protein-protein interaction module in the assembly of a SNARE protein complex
AT5G16820_2	0	–0.945	–0.686	–1.859	–0.71	ref	0.16	0.3705	0.0001	0.1993	pfam00447, HSF_DNA-bind, HSF-type DNA-binding
AT2G16360_1	0	–0.719	–0.411	–1.315	–0.471	ref	0.5292	0.7987	0.0281	0.7902	pfam03297, Ribosomal_S25, S25 ribosomal protein
AT3G53040_1	0	–0.867	–0.551	–1.528	–0.579	ref	0.3001	0.5684	0.0018	0.494	PTZ00121, PTZ00121, MAEBL; Provisional
AT1G73910_1	0	–0.564	–0.369	–1.082	–0.351	ref	0.237	0.4853	0.0004	0.4269	pfam00022, Actin, Actin
AT1G69160_1	0	–0.69	–0.362	–1.371	–0.455	ref	0.2244	0.5499	0.0002	0.3752	pfam07218, RAP1, Rhoptry-associated protein 1 (RAP-1). This family consists of several rhoptry-associated protein 1 (RAP-1) sequences which appear to be specific to Plasmodium falciparum
AT1G75020_2	0	–0.663	–0.313	–1.352	–0.435	ref	0.2665	0.6418	0.0005	0.4534	PLN02510, PLN02510, probable 1-acyl-sn-glycerol-3-phosphate acyltransferase
AT2G29090_1	0	–1.068	–0.465	–1.925	–0.664	ref	0.1373	0.4825	0.0001	0.2287	PLN02196, PLN02196, abscisic acid 8'-hydroxylase
AT2G43050_1	0	–0.648	–0.278	–1.194	–0.395	ref	0.1539	0.5074	0.0001	0.2577	PLN02170, PLN02170, probable pectinesterase/pectinesterase inhibitor
AT2G05441_1	0	–0.775	–0.329	–1.454	–0.454	ref	0.2198	0.62	0.0003	0.4273	NA
AT1G77090_1	0	–0.577	–0.264	–1.1	–0.382	ref	0.16	0.5108	0.0001	0.2531	PLN00066, PLN00066, PsbP domain-containing protein 4; Provisional
AT1G30814_2	0	–0.741	–0.405	–1.475	–0.35	ref	0.1754	0.4554	0.0001	0.4338	PHA03307, PHA03307, transcriptional regulator ICP4; Provisional
AT5G43640_1	0	–0.608	–0.321	–1.146	–0.284	ref	0.3228	0.6606	0.0018	0.7066	PTZ00096, PTZ00096, 40S ribosomal protein S15; Provisional
AT2G33740_2	0	–0.955	–0.53	–1.73	–0.497	ref	0.2669	0.5802	0.0009	0.5829	pfam03091, CutA1, CutA1 divalent ion tolerance protein. Several gene loci with a possible involvement in cellular tolerance to copper have been identified. One such locus in eubacteria and archaebacteria, cutA, is thought to be involved in cellular tolerance to a wide variety of divalent cations other than copper. The cutA locus consists of two operons, of one and two genes. The CutA1 protein is …
AT3G30110_1	0	–0.702	–0.382	–1.265	–0.37	ref	0.2686	0.5905	0.001	0.5782	NA
AT4G32990_1	0	–0.708	–0.372	–1.317	–0.366	ref	0.2156	0.5389	0.0003	0.4823	cd00200, WD40, WD40 domain, found in a number of eukaryotic proteins that cover a wide variety of functions including adaptor/regulatory modules in signal transduction, pre-mRNA processing and cytoskeleton assembly; typically contains a GH dipeptide 11-24 residues from its N-terminus and the WD dipeptide at its C-terminus and is 40 residues long, hence the name WD40; between GH and WD lies a cons…
AT1G45904_1	0	–0.897	–0.45	–1.584	–0.451	ref	0.24	0.5845	0.0007	0.5551	NA
ATCG00020_1	0	–0.633	–0.366	–1.066	–0.325	ref	0.1562	0.4261	0.0001	0.3604	TIGR01151, psbA, photosystem II, DI subunit (also called Q(B)). This model describes the Photosystem II, DI subunit (also called Q(B)) in bacterial and its equivalents in chloroplast of algae and higher plants. Photosystem II is many ways functionally equivalent to bacterial reaction center. At the core of Photosystem II are several light harvesting cofactors including plastoquinones, pheophytins…
AT2G14635_1	0	–0.735	–0.486	–1.293	–0.349	ref	0.2014	0.4396	0.0003	0.5036	NA
AT4G10550_2	0	–0.673	–0.407	–1.101	–0.287	ref	0.2727	0.5614	0.0018	0.6824	cd04852, Peptidases_S8_3, Peptidase S8 family domain, uncharacterized subfamily 3. This family is a member of the Peptidases S8 or Subtilases serine endo- and exo-peptidase clan. They have an Asp/His/Ser catalytic triad similar to that found in trypsin-like proteases, but do not share their three-dimensional structure and are not homologous to trypsin. The stability of subtilases may be enhanced …
AT2G07521_1	0	–0.793	–0.523	–1.439	–0.313	ref	0.3563	0.6119	0.0034	0.8031	NA
AT3G53830_1	0	–0.542	–0.245	–1.055	–0.441	ref	0.3436	0.7328	0.002	0.4534	COG5184, ATS1, Alpha-tubulin suppressor and related RCC1 domain-containing proteins [Cell division and chromosome partitioning / Cytoskeleton]
AT4G23493_1	0	–0.567	–0.259	–1.049	–0.46	ref	0.4	0.7719	0.0057	0.5431	NA
AT5G27771_1	0	–0.687	–0.32	–1.204	–0.585	ref	0.2996	0.6781	0.0018	0.3669	NA
AT4G10430_3	0	–0.561	–0.308	–1.007	–0.424	ref	0.3659	0.6871	0.0041	0.5291	pfam07851, TMPIT, TMPIT-like protein. A number of members of this family are annotated as being transmembrane proteins induced by tumour necrosis factor alpha, but no literature was found to support this
AT3G17120_1	0	–0.796	–0.343	–1.134	–0.193	ref	0.2435	0.6505	0.0023	0.845	NA
AT5G28360_1	0	–0.817	–0.392	–1.217	–0.173	ref	0.2435	0.612	0.0018	0.8757	PLN02994, PLN02994, 1-aminocyclopropane-1-carboxylate synthase
AT2G24800_1	0	–0.95	–0.463	–1.471	–0.291	ref	0.1783	0.5029	0.0003	0.6633	cd00693, secretory_peroxidase, Horseradish peroxidase and related secretory plant peroxidases. Secretory peroxidases belong to class III of the plant heme-dependent peroxidase superfamily. All members of the superfamily share a heme prosthetic group and catalyze a multistep oxidative reaction involving hydrogen peroxide as the electron acceptor. Class III peroxidases are found in the extracellula…
AT1G03790_1	0	–0.896	–0.651	–1.454	–0.545	ref	0.2156	0.4349	0.0006	0.3967	pfam00642, zf-CCCH, Zinc finger C-x8-C-x5-C-x3-H type (and similar)
AT2G26150_2	0	–0.794	–0.682	–1.291	–0.454	ref	0.0984	0.2767	0.0001	0.2103	pfam00447, HSF_DNA-bind, HSF-type DNA-binding
AT4G11655_1	0	–0.682	–0.733	–1.347	–0.502	ref	0.2281	0.3354	0.0003	0.3273	pfam04535, DUF588, Domain of unknown function (DUF588). This family of plant proteins contains a domain that may have a catalytic activity. It has a conserved arginine and aspartate that could form an active site. These proteins are predicted to contain 3 or 4 transmembrane helices
AT4G16160_2	0	–0.655	–0.648	–1.275	–0.507	ref	0.251	0.3795	0.0005	0.3435	pfam02466, Tim17, Tim17/Tim22/Tim23/Pmp24 family. The pre-protein translocase of the mitochondrial outer membrane (Tom) allows the import of pre-proteins from the cytoplasm. Tom forms a complex with a number of proteins, including Tim17. Tim17 and Tim23 are thought to form the translocation channel of the inner membrane. This family includes Tim17, Tim22 and Tim23. This family also includes Pmp24…
AT5G38300_1	0	–0.588	–0.547	–1.057	–0.388	ref	0.2638	0.4061	0.0009	0.4458	PRK13406, bchD, magnesium chelatase subunit D; Provisional
AT1G61450_1	0	–0.731	–0.709	–1.231	–0.575	ref	0.1863	0.3177	0.0002	0.2169	TIGR03733, lanti_perm_MutG, lantibiotic protection ABC transporter permease subunit, MutG family. Model TIGR03731 represents the family of all lantibiotics related to gallidermin, including epidermin, mutatin, and nisin. This protein family is largely restricted to gallidermin-family lantibiotic cassettes, but also include orphan transporter cassettes in species that lack candidate lantibiotic pr…
AT5G57810_1	0	–0.772	–0.766	–1.355	–0.71	ref	0.4214	0.53	0.0095	0.5018	pfam00335, Tetraspannin, Tetraspanin family
AT2G38170_2	0	–0.733	–0.791	–1.17	–0.621	ref	0.4703	0.5485	0.0257	0.6169	TIGR00846, caca2, calcium/proton exchanger. The Ca2+:Cation Antiporter (CaCA) Family (TC 2.A.19)Proteins of the CaCA family are found ubiquitously, having been identified in animals, plants, yeast, archaea and widely divergent bacteria.All of the characterized animal proteins catalyze Ca2+:Na+ exchange although some also transport K+. The NCX1 plasma membrane protein exchanges 3 Na+ for 1 Ca2+. T…
AT5G54165_1	0	–0.793	–0.613	–1.106	–0.368	ref	0.1562	0.3473	0.0004	0.4094	NA
AT3G53900_2	0	–0.667	–0.846	–1.177	–0.466	ref	0.3204	0.3667	0.0024	0.5043	PLN02541, PLN02541, uracil phosphoribosyltransferase
AT1G63090_1	0	0.273	–0.143	–1.479	0.329	ref	0.7422	0.9073	0.0025	0.775	pfam00646, F-box, F-box domain. This domain is approximately 50 amino acids long, and is usually found in the N-terminal half of a variety of proteins. Two motifs that are commonly found associated with the F-box domain are the leucine rich repeats (LRRs; pfam00560 and pfam07723) and the WD repeat (pfam00400). The F-box domain has a role in mediating protein-protein interactions in a variety of c…
AT2G19620_1	0	0.201	–0.081	–1.184	0.271	ref	0.4538	0.8291	0	0.3478	pfam03096, Ndr, Ndr family. This family consists of proteins from different gene families: Ndr1/RTP/Drg1, Ndr2, and Ndr3. Their similarity was previously noted. The precise molecular and cellular function of members of this family is still unknown. Yet, they are known to be involved in cellular differentiation events. The Ndr1 group was the first to be discovered. Their expression is repressed by…
AT3G60130_1	0	0.252	–0.087	–1.058	0.262	ref	0.7518	0.9451	0.0107	0.8311	pfam00232, Glyco_hydro_1, Glycosyl hydrolase family 1
AT5G57000_1	0	0.318	–0.027	–1.253	0.319	ref	0.4612	0.9728	0.0002	0.515	MTH00083, COX3, cytochrome c oxidase subunit III; Provisional
AT4G09160_1	0	0.186	–0.071	–1.042	0.157	ref	0.8177	0.9561	0.0094	0.9204	cd00170, SEC14, Sec14p-like lipid-binding domain. Found in secretory proteins, such as S. cerevisiae phosphatidylinositol transfer protein (Sec14p), and in lipid regulated proteins such as RhoGAPs, RhoGEFs and neurofibromin (NF1). SEC14 domain of Dbl is known to associate with G protein beta/gamma subunits
AT4G12545_1	0	0.269	–0.101	–1.709	0.238	ref	0.7881	0.948	0.0026	0.8923	cd01958, HPS_like, HPS_like: Hydrophobic Protein from Soybean (HPS)-like subfamily; composed of proteins with similarity to HPS, a small hydrophobic protein with unknown function related to cereal-type alpha-amylase inhibitors and lipid transfer proteins. In addition to HPS, members of this subfamily include a hybrid proline-rich protein (HyPRP) from maize, a dark-inducible protein (LeDI-2) from …
AT3G13437_1	0	0.226	–0.045	–1.404	0.201	ref	0.4699	0.9319	0	0.5928	NA
AT1G29300_1	0	0.258	–0.084	–1.498	0.27	ref	0.4511	0.8669	0	0.4761	pfam04859, DUF641, Plant protein of unknown function (DUF641). Plant protein of unknown function
AT2G44480_1	0	0.267	–0.093	–1.62	0.31	ref	0.5759	0.9025	0.0001	0.5985	pfam00232, Glyco_hydro_1, Glycosyl hydrolase family 1
AT3G21230_1	0	0.144	–0.066	–1.056	0.185	ref	0.8222	0.9456	0.0028	0.8467	PLN02246, PLN02246, 4-coumarate--CoA ligase
AT1G17665_1	0	0.215	–0.038	–1.034	0.215	ref	0.7224	0.972	0.0034	0.8131	pfam03343, SART-1, SART-1 family. SART-1 is a protein involved in cell cycle arrest and pre-mRNA splicing. It has been shown to be a component of U4/U6 x U5 tri-snRNP complex in human, Schizosaccharomyces pombe and Saccharomyces cerevisiae. SART-1 is a known tumour antigen in a range of cancers recognised by T cells
AT5G44610_1	0	0.409	–0.024	–1.725	0.387	ref	0.3599	0.9757	0	0.3944	pfam05558, DREPP, DREPP plasma membrane polypeptide. This family contains several plant plasma membrane proteins termed DREPPs as they are developmentally regulated plasma membrane polypeptides
AT5G51790_1	0	0.396	–0.021	–1.856	0.36	ref	0.5402	0.9869	0.0003	0.6672	cd00083, HLH, Helix-loop-helix domain, found in specific DNA- binding proteins that act as transcription factors; 60-100 amino acids long. A DNA-binding basic region is followed by two alpha-helices separated by a variable loop region; HLH forms homo- and heterodimers, dimerization creates a parallel, left-handed, four helix bundle; the basic region N-terminal to the first amphipathic helix media…
AT2G01860_1	0	0.39	0.009	–1.86	0.405	ref	0.6322	0.9961	0.001	0.7148	PLN03218, PLN03218, maturation of RBCL 1; Provisional
AT5G57090_1	0	0.254	–0.019	–1.384	0.289	ref	0.7288	0.9892	0.002	0.7813	TIGR00946, 2a69, he Auxin Efflux Carrier (AEC) Family
AT3G27884_1	0	0.353	0.042	–1.127	0.292	ref	0.5313	0.9685	0.0021	0.7003	NA
AT5G58860_1	0	0.462	0.079	–1.373	0.369	ref	0.5891	0.9608	0.0065	0.7745	PLN03195, PLN03195, fatty acid omega-hydroxylase; Provisional
AT1G09460_1	0	0.493	0.074	–1.577	0.484	ref	0.6055	0.9672	0.0055	0.7096	smart00768, X8, Possibly involved in carbohydrate binding. The X8 domain, which may be involved in carbohydrate binding, is found in an Olive pollen antigen as well as at the C terminus of family 17 glycosyl hydrolases. It contains 6 conserved cysteine residues which presumably form three disulfide bridges
AT3G07550_2	0	0.187	–0.003	–1.329	0.324	ref	0.8022	0.9987	0.0019	0.7188	cd09293, AMN1, Antagonist of mitotic exit network protein 1. Amn1 has been functionally characterized in Saccharomyces cerevisiae as a component of the Antagonist of MEN pathway (AMEN). The AMEN network is activated by MEN (mitotic exit network) via an active Cdc14, and in turn switches off MEN. Amn1 constitutes one of the alternative mechanisms by which MEN may be disrupted. Specifically, Amn1 b…
AT3G15115_1	0	0.194	–0.03	–1.57	0.395	ref	0.6328	0.9685	0.0001	0.3766	PRK11263, PRK11263, cardiolipin synthase 2; Provisional
AT4G18340_1	0	0.344	0.008	–1.841	0.464	ref	0.3	0.9888	0	0.1634	pfam00332, Glyco_hydro_17, Glycosyl hydrolases family 17
AT4G23470_2	0	0.247	0.007	–1.37	0.364	ref	0.7048	0.9958	0.0012	0.647	pfam07223, DUF1421, Protein of unknown function (DUF1421). This family represents a conserved region approximately 350 residues long within a number of plant proteins of unknown function
AT2G39300_1	0	0.29	0.05	–1.498	0.399	ref	0.3796	0.9217	0	0.2427	PRK03918, PRK03918, chromosome segregation protein; Provisional
AT4G20050_1	0	0.178	0.083	–1.087	0.261	ref	0.5768	0.8622	0.0001	0.4719	pfam12708, Pectate_lyase_3, Pectate lyase superfamily protein. This family of proteins possesses a beta helical structure like Pectate lyase. This family is most closely related to glycosyl hydrolase family 28
AT4G33565_1	0	0.185	0.076	–1.143	0.279	ref	0.8083	0.9479	0.0047	0.7847	cd00162, RING, RING-finger (Really Interesting New Gene) domain, a specialized type of Zn-finger of 40 to 60 residues that binds two atoms of zinc; defined by the 'cross-brace' motif C-X2-C-X(9-39)-C-X(1-3)- H-X(2-3)-(N/C/H)-X2-C-X(4-48)C-X2-C; probably involved in mediating protein-protein interactions; identified in a proteins with a wide range of functions such as viral replication, signal tra…
AT1G58100_1	0	0.191	0.061	–1.146	0.292	ref	0.8266	0.966	0.0083	0.8091	pfam03634, TCP, TCP family transcription factor. This is a family of TCP plant transcription factors. TCP proteins were named after the first characterised members (TB1, CYC and PCFs) and they are involved in multiple developmental control pathways. This region contains a DNA binding basic-Helix-Loop-Helix (bHLP) structure
AT2G18860_1	0	0.465	0.149	–2.74	0.717	ref	0.3477	0.819	0	0.1656	pfam09177, Syntaxin-6_N, Syntaxin 6, N-terminal. Members of this family, which are found in the amino terminus of various SNARE proteins, adopt a structure consisting of an antiparallel three-helix bundle. Their exact function has not been determined, though it is known that they regulate the SNARE motif, as well as mediate various protein-protein interactions involved in membrane-transport
AT2G24300_1	0	0.23	0.079	–1.143	0.364	ref	0.4694	0.8651	0.0001	0.2899	pfam07887, Calmodulin_bind, Calmodulin binding protein-like. The members of this family are putative or actual calmodulin binding proteins expressed by various plant species. Some members are known to be involved in the induction of plant defence responses. However, their precise function in this regards is as yet unknown
AT4G30850_2	0	0.194	0.065	–1.019	0.302	ref	0.8757	0.9727	0.0439	0.8685	pfam03006, HlyIII, Haemolysin-III related. Members of this family are integral membrane proteins. This family includes a protein with hemolytic activity from Bacillus cereus. It has been proposed that YOL002c encodes a Saccharomyces cerevisiae protein that plays a key role in metabolic pathways that regulate lipid and phosphate metabolism. In eukaryotes, members are seven-transmembrane pass molec…
AT5G45280_1	0	0.217	0.087	–1.023	0.307	ref	0.5213	0.8643	0.0002	0.4142	pfam03283, PAE, Pectinacetylesterase
AT3G20810_3	0	0.204	–0.009	–1.077	0.41	ref	0.8769	0.997	0.0444	0.8088	pfam08007, Cupin_4, Cupin superfamily protein. This family contains many hypothetical proteins that belong to the cupin superfamily
AT4G20460_1	0	0.235	–0.02	–1.234	0.476	ref	0.7562	0.9884	0.0038	0.5675	cd05247, UDP_G4E_1_SDR_e, UDP-glucose 4 epimerase, subgroup 1, extended (e) SDRs. UDP-glucose 4 epimerase (aka UDP-galactose-4-epimerase), is a homodimeric extended SDR. It catalyzes the NAD-dependent conversion of UDP-galactose to UDP-glucose, the final step in Leloir galactose synthesis. This subgroup has the characteristic active site tetrad and NAD-binding motif of the extended SDRs. Extended…
AT5G61440_1	0	0.272	–0.014	–1.714	0.538	ref	0.8254	0.9952	0.0064	0.713	cd02947, TRX_family, TRX family; composed of two groups: Group I, which includes proteins that exclusively encode a TRX domain; and Group II, which are composed of fusion proteins of TRX and additional domains. Group I TRX is a small ancient protein that alter the redox state of target proteins via the reversible oxidation of an active site dithiol, present in a CXXC motif, partially exposed at t…
AT3G09940_1	0	0.441	0.087	–1.665	0.695	ref	0.6128	0.9566	0.0026	0.4827	pfam07992, Pyr_redox_2, Pyridine nucleotide-disulphide oxidoreductase. This family includes both class I and class II oxidoreductases and also NADH oxidases and peroxidases. This domain is actually a small NADH binding domain within a larger FAD binding domain
AT3G46720_1	0	0.228	0.041	–1.001	0.4	ref	0.5262	0.948	0.0004	0.3188	PLN02410, PLN02410, UDP-glucoronosyl/UDP-glucosyl transferase family protein
AT2G14900_1	0	0.303	0.107	–1.074	0.501	ref	0.5708	0.9002	0.0021	0.3993	pfam02704, GASA, Gibberellin regulated protein. This is the GASA gibberellin regulated cysteine rich protein family. The expression of these proteins is up-regulated by the plant hormone gibberellin, most of these proteins have some role in plant development. There are 12 cysteine residues conserved within the alignment giving the potential for these proteins to posses 6 disulphide bonds
AT3G09940_2	0	0.452	0.143	–1.53	0.746	ref	0.5362	0.9019	0.0016	0.3575	pfam07992, Pyr_redox_2, Pyridine nucleotide-disulphide oxidoreductase. This family includes both class I and class II oxidoreductases and also NADH oxidases and peroxidases. This domain is actually a small NADH binding domain within a larger FAD binding domain
AT1G53830_1	0	0.365	0.159	–1.587	0.619	ref	0.5401	0.8573	0.0004	0.3448	PLN02313, PLN02313, Pectinesterase/pectinesterase inhibitor
AT1G70230_1	0	0.252	0.124	–1.048	0.403	ref	0.7154	0.9053	0.0065	0.6234	pfam03005, DUF231, Arabidopsis proteins of unknown function
AT4G31330_1	0	0.317	0.127	–1.13	0.492	ref	0.4496	0.8283	0.0004	0.2715	pfam04654, DUF599, Protein of unknown function, DUF599. This family includes several uncharacterised proteins
AT1G05000_2	0	0.302	0.076	–1.186	0.447	ref	0.5065	0.9178	0.0005	0.3723	pfam03162, Y_phosphatase2, Tyrosine phosphatase family. This family is closely related to the pfam00102 and pfam00782 families
AT4G29800_1	0	0.368	0.125	–1.455	0.562	ref	0.5433	0.8963	0.0008	0.4017	cd07215, Pat17_PNPLA8_PNPLA9_like2, Patatin-like phospholipase of bacteria. Patatin is a storage protein of the potato tuber that shows Phospholipase A2 activity (PLA2; EC 3.1.1.4). Patatin catalyzes the nonspecific hydrolysis of phospholipids, glycolipids, sulfolipids, and mono- and diacylglycerols, thereby showing lipid acyl hydrolase activity. The active site includes an oxyanion hole with a c…
AT3G50400_1	0	0.306	0.055	–1.413	0.49	ref	0.6887	0.9681	0.0026	0.5829	cd01837, SGNH_plant_lipase_like, SGNH_plant_lipase_like, a plant specific subfamily of the SGNH-family of hydrolases, a diverse family of lipases and esterases. The tertiary fold of the enzyme is substantially different from that of the alpha/beta hydrolase family and unique among all known hydrolases; its active site closely resembles the Ser-His-Asp(Glu) triad found in other serine hydrolases
AT3G15540_1	0	0.405	0.075	–1.717	0.855	ref	0.535	0.9473	0.0005	0.2373	pfam02309, AUX_IAA, AUX/IAA family. Transcription of the AUX/IAA family of genes is rapidly induced by the plant hormone auxin. Some members of this family are longer and contain an N terminal DNA binding domain,. The function of this region is uncertain
AT1G47600_1	0	0.532	0.116	–1.259	0.648	ref	0.5102	0.9331	0.0072	0.4788	pfam00232, Glyco_hydro_1, Glycosyl hydrolase family 1
AT4G37070_1	0	0.559	0.089	–1.359	0.617	ref	0.6829	0.9718	0.0426	0.7451	cd07214, Pat17_isozyme_like, Patatin-like phospholipase of plants. Pat17 is an isozyme of patatin cloned from Solanum cardiophyllum. Patatin is a storage protein of the potato tuber that shows Phospholipase A2 activity (PLA2; EC 3.1.1.4). Patatin catalyzes the nonspecific hydrolysis of phospholipids, glycolipids, sulfolipids, and mono- and diacylglycerols, thereby showing lipid acyl hydrolase act…
AT3G50650_1	0	0.578	0.058	–1.57	0.75	ref	0.4865	0.9702	0.0026	0.4102	pfam03514, GRAS, GRAS family transcription factor. Sequence analysis of the products of the GRAS (GAI, RGA, SCR) gene family indicates that they share a variable amino-terminus and a highly conserved carboxyl-terminus that contains five recognisable motifs. Proteins in the GRAS family are transcription factors that seem to be involved in development and other processes. Mutation of the SCARECROW …
AT4G36610_1	0	0.395	0.01	–1.186	0.485	ref	0.46	0.9935	0.001	0.3993	pfam12697, Abhydrolase_6, Alpha/beta hydrolase family. This family contains alpha/beta hydrolase enzymes of diverse specificity
AT3G54580_1	0	0.851	0.172	–1.697	0.983	ref	0.259	0.858	0.0005	0.1805	PHA03247, PHA03247, large tegument protein UL36; Provisional
AT5G13220_3	0	0.771	–0.013	–1.778	0.877	ref	0.4112	0.995	0.0022	0.3772	smart00979, TIFY, This short possible domain is found in a variety of plant transcription factors that contain GATA domains as well as other motifs. Although previously known as the Zim domain this is now called the tify domain after its most conserved amino acids. TIFY proteins can be further classified into two groups depending on the presence (group I) or absence (group II) of a C2C2-GATA doma…
AT5G54370_1	0	0.386	–0.039	–1.113	0.516	ref	0.6314	0.9798	0.0123	0.598	pfam06830, Root_cap, Root cap. The cells at the periphery of the root cap are continuously sloughed off from the root into the mucilage, and are thought to be programmed to die.This family represents a conserved region approximately 60 residues in length within plant root cap proteins, which may be involved in the process
AT5G07100_2	0	0.415	–0.077	–1.669	0.636	ref	0.4677	0.9367	0.0002	0.3064	pfam03106, WRKY, WRKY DNA -binding domain
AT1G61590_1	0	0.021	–0.224	–1.914	0.244	ref	0.981	0.7896	0.0002	0.7935	smart00219, TyrKc, Tyrosine kinase, catalytic domain. Phosphotransferases. Tyrosine-specific kinase subfamily
AT2G04845_2	0	0.026	–0.151	–1.368	0.142	ref	0.9686	0.8148	0.0002	0.8615	COG1670, RimL, Acetyltransferases, including N-acetylases of ribosomal proteins [Translation, ribosomal structure and biogenesis]
AT2G23630_1	0	0.028	–0.227	–1.542	0.175	ref	0.9732	0.7768	0.0004	0.8675	PLN02835, PLN02835, oxidoreductase
AT5G22550_2	0	0.012	–0.168	–1.133	0.112	ref	0.9805	0.7031	0.0001	0.8393	pfam03140, DUF247, Plant protein of unknown function. The function of the plant proteins constituting this family is unknown
AT1G31173_1	0	0.102	–0.197	–1.765	0.216	ref	0.7887	0.6557	0	0.6061	NA
AT3G23800_1	0	0.119	–0.23	–2.115	0.302	ref	0.9027	0.8306	0.0003	0.7972	pfam05694, SBP56, 56kDa selenium binding protein (SBP56). This family consists of several eukaryotic selenium binding proteins as well as three sequences from archaea. The exact function of this protein is unknown although it is thought that SBP56 participates in late stages of intra-Golgi protein transport. The Lotus japonicus homologue of SBP56, LjSBP is thought to have more than one physiologi…
AT1G05600_1	0	0.054	–0.102	–1.062	0.112	ref	0.8846	0.8058	0.0001	0.8133	PLN03218, PLN03218, maturation of RBCL 1; Provisional
AT1G57700_1	0	0.071	–0.148	–1.451	0.169	ref	0.8291	0.6965	0	0.6405	cd07840, STKc_CDK9_like, Catalytic domain of Cyclin-Dependent protein Kinase 9-like Serine/Threonine Kinases. Serine/Threonine Kinases (STKs), Cyclin-Dependent protein Kinase 9 (CDK9)-like subfamily, catalytic (c) domain. STKs catalyze the transfer of the gamma-phosphoryl group from ATP to serine/threonine residues on protein substrates. The CDK9-like subfamily is part of a larger superfamily tha…
AT4G32650_1	0	0.07	–0.114	–1.393	0.202	ref	0.9054	0.8667	0.0002	0.7574	PLN03192, PLN03192, Voltage-dependent potassium channel; Provisional
AT5G07220_1	0	0.048	–0.106	–1.248	0.169	ref	0.9319	0.8633	0.0002	0.7902	cd01812, BAG1_N, Ubiquitin-like domain of BAG1. BAG1_N N-terminal ubiquitin-like (Ubl) domain of the BAG1 protein. This domain occurs together with the BAG domain and is closely related to the Ubl domain of a family of deubiquitinases that includes Rpn11, UBP6 (USP14), USP7 (HAUSP)
AT1G79540_1	0	0.088	–0.1	–1.506	0.191	ref	0.8221	0.8396	0	0.6643	PLN03218, PLN03218, maturation of RBCL 1; Provisional
AT5G12330_3	0	0.03	–0.138	–1.774	0.215	ref	0.9717	0.8777	0.0002	0.8234	pfam05142, DUF702, Domain of unknown function (DUF702). Members of this family are found in various putative zinc finger proteins
AT5G59090_1	0	0.029	–0.109	–1.491	0.188	ref	0.9816	0.9394	0.0038	0.9196	cd04852, Peptidases_S8_3, Peptidase S8 family domain, uncharacterized subfamily 3. This family is a member of the Peptidases S8 or Subtilases serine endo- and exo-peptidase clan. They have an Asp/His/Ser catalytic triad similar to that found in trypsin-like proteases, but do not share their three-dimensional structure and are not homologous to trypsin. The stability of subtilases may be enhanced …
AT5G26310_1	0	0.041	–0.123	–1.483	0.179	ref	0.9531	0.8643	0.0002	0.8185	PLN02992, PLN02992, coniferyl-alcohol glucosyltransferase
AT5G63930_1	0	0.031	–0.127	–1.927	0.212	ref	0.9429	0.7715	0	0.5723	PLN00113, PLN00113, leucine-rich repeat receptor-like protein kinase; Provisional
AT2G36540_1	0	0.165	–0.066	–1.39	0.293	ref	0.7548	0.9374	0.0003	0.6335	smart00577, CPDc, catalytic domain of ctd-like phosphatases
AT4G31600_1	0	0.152	–0.083	–1.447	0.277	ref	0.8387	0.9395	0.0011	0.7703	COG5070, VRG4, Nucleotide-sugar transporter [Carbohydrate transport and metabolism / Posttranslational modification, protein turnover, chaperones / Intracellular trafficking and secretion]
AT3G51470_1	0	0.085	–0.081	–1.138	0.198	ref	0.8866	0.9178	0.0008	0.7887	PLN03145, PLN03145, Protein phosphatase 2c; Provisional
AT1G12160_1	0	0.176	–0.126	–1.754	0.276	ref	0.6892	0.8363	0	0.5931	PLN02172, PLN02172, flavin-containing monooxygenase FMO GS-OX
AT1G71360_1	0	0.099	–0.127	–1.275	0.213	ref	0.8644	0.8563	0.0004	0.7569	pfam07738, Sad1_UNC, Sad1 / UNC-like C-terminal. The C. elegans UNC-84 protein is a nuclear envelope protein that is involved in nuclear anchoring and migration during development. The S. pombe Sad1 protein localises at the spindle pole body. UNC-84 and and Sad1 share a common C-terminal region, that is often termed the SUN (Sad1 and UNC) domain. In mammals, the SUN domain is present in two prote…
AT4G05200_1	0	0.115	–0.177	–1.717	0.301	ref	0.8994	0.8677	0.0007	0.7754	smart00219, TyrKc, Tyrosine kinase, catalytic domain. Phosphotransferases. Tyrosine-specific kinase subfamily
AT1G73280_1	0	0.134	–0.05	–1.514	0.28	ref	0.8494	0.9645	0.0005	0.7404	PLN02209, PLN02209, serine carboxypeptidase
AT4G00080_1	0	0.099	–0.058	–1.17	0.202	ref	0.7912	0.9145	0.0001	0.6315	smart00856, PMEI, Plant invertase/pectin methylesterase inhibitor. This domain inhibits pectin methylesterases (PMEs) and invertases through formation of a non-covalent 1:1 complex. It has been implicated in the regulation of fruit development, carbohydrate metabolism and cell wall extension. It may also be involved in inhibiting microbial pathogen PMEs. It has been observed that it is often expr…
AT3G24240_1	0	0.111	–0.049	–1.543	0.282	ref	0.738	0.9254	0	0.4102	PLN00113, PLN00113, leucine-rich repeat receptor-like protein kinase; Provisional
AT1G71530_2	0	0.049	–0.042	–1.041	0.165	ref	0.9327	0.957	0.0007	0.8087	cd07840, STKc_CDK9_like, Catalytic domain of Cyclin-Dependent protein Kinase 9-like Serine/Threonine Kinases. Serine/Threonine Kinases (STKs), Cyclin-Dependent protein Kinase 9 (CDK9)-like subfamily, catalytic (c) domain. STKs catalyze the transfer of the gamma-phosphoryl group from ATP to serine/threonine residues on protein substrates. The CDK9-like subfamily is part of a larger superfamily tha…
AT2G29330_1	0	0.1	–0.039	–1.644	0.268	ref	0.7488	0.9367	0	0.4018	cd05329, TR_SDR_c, tropinone reductase-I and II (TR-1, and TR-II)-like, classical (c) SDRs. This subgroup includes TR-I and TR-II; these proteins are members of the SDR family. TRs catalyze the NADPH-dependent reductions of the 3-carbonyl group of tropinone, to a beta-hydroxyl group. TR-I and TR-II produce different stereoisomers from tropinone, TR-I produces tropine (3alpha-hydroxytropane), and …
AT1G23440_2	0	0.078	0.008	–1.001	0.2	ref	0.8433	0.9908	0.0002	0.6411	cd00501, Peptidase_C15, Pyroglutamyl peptidase (PGP) type I, also known as pyrrolidone carboxyl peptidase (pcp) type I: Enzymes responsible for cleaving pyroglutamate (pGlu) from the N-terminal end of specialized proteins. The N-terminal pGlu protects these proteins from proteolysis by other proteases until the pGlu is removed by a PGP. PGPs are cysteine proteases with a Cys-His-Glu/Asp catalytic…
AT3G20130_2	0	0.111	–0.022	–1.068	0.186	ref	0.8426	0.9812	0.0011	0.8039	PLN00110, PLN00110, flavonoid 3',5'-hydroxylase (F3'5'H); Provisional
AT4G18950_1	0	0.126	–0.034	–1.05	0.187	ref	0.8495	0.9747	0.0029	0.8448	smart00219, TyrKc, Tyrosine kinase, catalytic domain. Phosphotransferases. Tyrosine-specific kinase subfamily
AT2G45170_1	0	0.161	0.015	–1.16	0.253	ref	0.8584	0.9931	0.0076	0.8416	cd01611, GABARAP, Ubiquitin domain of GABA-receptor-associated protein. GABARAP (GABA-receptor-associated protein) belongs ot a large family of proteins that mediate intracellular membrane trafficking and/or fusion. GABARAP binds not only to GABA, type A but also to tubulin, gephrin, and ULK1. Orthologues of GABARAP include Gate-16 (golgi-associated ATPase enhancer), LC3 (microtubule-associated p…
AT1G52070_1	0	0.081	–0.064	–1.548	0.214	ref	0.92	0.9547	0.0006	0.8365	smart00915, Jacalin, Jacalin-like lectin domain. This entry represents a mannose-binding lectin domain with a beta-prism fold consisting of three 4-stranded beta-sheets, with an internal pseudo 3-fold symmetry. Some lectins in this group stimulate distinct T- and B- cell functions, such as Jacalin, which binds to the T-antigen and acts as an agglutinin. This domain is found in 1 to 6 copies in le…
AT1G74770_1	0	0.082	–0.062	–1.55	0.197	ref	0.8212	0.9003	0	0.614	pfam05495, zf-CHY, CHY zinc finger. This family of domains are likely to bind to zinc ions. They contain many conserved cysteine and histidine residues. We have named this domain after the N-terminal motif CXHY. This domain can be found in isolation in some proteins, but is also often associated with pfam00097. One of the proteins in this family is a mitochondrial intermembrane space protein call…
AT2G06005_2	0	0.145	–0.029	–1.904	0.255	ref	0.6623	0.9619	0	0.4909	pfam09730, BicD, Microtubule-associated protein Bicaudal-D. BicD proteins consist of three coiled-coiled domains and are involved in dynein-mediated minus end-directed transport from the Golgi apparatus to the endoplasmic reticulum (ER). For full functioning they bind with GSK-3beta pfam05350 to maintain the anchoring of microtubules to the centromere. It appears that amino-acid residues 437-617 …
AT4G30510_2	0	0.131	–0.04	–1.926	0.263	ref	0.7445	0.9515	0	0.5544	cd00200, WD40, WD40 domain, found in a number of eukaryotic proteins that cover a wide variety of functions including adaptor/regulatory modules in signal transduction, pre-mRNA processing and cytoskeleton assembly; typically contains a GH dipeptide 11-24 residues from its N-terminus and the WD dipeptide at its C-terminus and is 40 residues long, hence the name WD40; between GH and WD lies a cons…
AT1G23040_1	0	0.057	–0.045	–1.445	0.165	ref	0.9106	0.9475	0.0001	0.7806	pfam07174, FAP, Fibronectin-attachment protein (FAP). This family contains bacterial fibronectin-attachment proteins (FAP). Family members are rich in alanine and proline, are approximately 300 long, and seem to be restricted to mycobacteria. These proteins contain a fibronectin-binding motif that allows mycobacteria to bind to fibronectin in the extracellular matrix
AT3G12090_1	0	0.05	–0.052	–1.616	0.177	ref	0.9419	0.953	0.0001	0.8251	pfam00335, Tetraspannin, Tetraspanin family
AT3G30180_1	0	0.045	–0.063	–2.064	0.225	ref	0.9133	0.9002	0	0.5544	PLN02774, PLN02774, brassinosteroid-6-oxidase
AT2G43150_1	0	–0.009	–0.048	–1.612	0.224	ref	0.9953	0.9803	0.0066	0.9208	pfam07223, DUF1421, Protein of unknown function (DUF1421). This family represents a conserved region approximately 350 residues long within a number of plant proteins of unknown function
AT5G01340_1	0	–0.05	–0.078	–1.723	0.204	ref	0.952	0.9379	0.0002	0.8348	pfam00153, Mito_carr, Mitochondrial carrier protein
AT4G16670_1	0	–0.021	–0.014	–2.194	0.299	ref	0.9761	0.9884	0	0.61	pfam05703, DUF828, Plant protein of unknown function (DUF828). This family consists of several plant proteins of unknown function
AT3G05890_1	0	–0.007	–0.02	–1.754	0.21	ref	0.9967	0.9935	0.0073	0.936	pfam01679, Pmp3, Proteolipid membrane potential modulator. Pmp3 is an evolutionarily conserved proteolipid in the plasma membrane which, in S. pombe, is transcriptionally regulated by the Spc1 stress MAPK (mitogen-activated protein kinases) pathway. It functions to modulate the membrane potential, particularly to resist high cellular cation concentration. In eukaryotic organisms, stress-activated…
AT5G19390_4	0	0.008	–0.022	–1.661	0.189	ref	0.9862	0.9685	0	0.6135	pfam00620, RhoGAP, RhoGAP domain. GTPase activator proteins towards Rho/Rac/Cdc42-like small GTPases
AT3G03350_1	0	–0.007	–0.043	–1.405	0.135	ref	0.9888	0.9385	0	0.7846	cd05332, 11beta-HSD1_like_SDR_c, 11beta-hydroxysteroid dehydrogenase type 1 (11beta-HSD1)-like, classical (c) SDRs. Human 11beta_HSD1 catalyzes the NADP(H)-dependent interconversion of cortisone and cortisol. This subgroup also includes human dehydrogenase/reductase SDR family member 7C (DHRS7C) and DHRS7B. These proteins have the GxxxGxG nucleotide binding motif and S-Y-K catalytic triad charact…
AT2G29290_2	0	0.051	–0.002	–2.206	0.398	ref	0.9264	0.998	0	0.3857	cd05329, TR_SDR_c, tropinone reductase-I and II (TR-1, and TR-II)-like, classical (c) SDRs. This subgroup includes TR-I and TR-II; these proteins are members of the SDR family. TRs catalyze the NADPH-dependent reductions of the 3-carbonyl group of tropinone, to a beta-hydroxyl group. TR-I and TR-II produce different stereoisomers from tropinone, TR-I produces tropine (3alpha-hydroxytropane), and …
AT4G20460_2	0	0.051	0.012	–1.712	0.314	ref	0.9599	0.9938	0.0008	0.7636	cd05247, UDP_G4E_1_SDR_e, UDP-glucose 4 epimerase, subgroup 1, extended (e) SDRs. UDP-glucose 4 epimerase (aka UDP-galactose-4-epimerase), is a homodimeric extended SDR. It catalyzes the NAD-dependent conversion of UDP-galactose to UDP-glucose, the final step in Leloir galactose synthesis. This subgroup has the characteristic active site tetrad and NAD-binding motif of the extended SDRs. Extended…
AT4G32430_1	0	0.022	0.013	–1.169	0.235	ref	0.9811	0.9928	0.0031	0.8193	PLN03077, PLN03077, Protein ECB2; Provisional
AT2G10940_2	0	0.094	–0.043	–2.723	0.485	ref	0.916	0.9728	0	0.547	cd01958, HPS_like, HPS_like: Hydrophobic Protein from Soybean (HPS)-like subfamily; composed of proteins with similarity to HPS, a small hydrophobic protein with unknown function related to cereal-type alpha-amylase inhibitors and lipid transfer proteins. In addition to HPS, members of this subfamily include a hybrid proline-rich protein (HyPRP) from maize, a dark-inducible protein (LeDI-2) from …
AT4G14050_1	0	0.044	–0.011	–1.001	0.197	ref	0.9188	0.9864	0.0002	0.634	PLN03081, PLN03081, pentatricopeptide (PPR) repeat-containing protein; Provisional
AT5G20860_1	0	0.022	–0.036	–1.408	0.226	ref	0.9744	0.9677	0.0002	0.7303	PLN02698, PLN02698, Probable pectinesterase/pectinesterase inhibitor
AT5G10260_1	0	0.055	0.071	–1.278	0.235	ref	0.8839	0.8746	0	0.488	cd01861, Rab6, Rab6 subfamily. Rab6 is involved in microtubule-dependent transport pathways through the Golgi and from endosomes to the Golgi. Rab6A of mammals is implicated in retrograde transport through the Golgi stack, and is also required for a slow, COPI-independent, retrograde transport pathway from the Golgi to the endoplasmic reticulum (ER). This pathway may allow Golgi residents to be r…
AT1G23960_2	0	0.074	0.021	–1.222	0.303	ref	0.8911	0.9796	0.0003	0.5521	TIGR01572, A_thl_para_3677, Arabidopsis paralogous family TIGR01572. This model describes a paralogous family of hypothetical proteins in Arabidopsis thaliana. No homologs are detected from other species. Length heterogeneity within the family is attributable partly to a 21-residue repeat present in from zero to three tandem copies. The central region of the repeat resembles the pattern [VIF][FY]…
AT3G49845_1	0	0.142	0.053	–1.333	0.346	ref	0.6576	0.918	0	0.3188	pfam07223, DUF1421, Protein of unknown function (DUF1421). This family represents a conserved region approximately 350 residues long within a number of plant proteins of unknown function
AT3G23090_1	0	0.084	0.06	–1.119	0.261	ref	0.9403	0.9685	0.0124	0.8524	pfam06886, TPX2, Targeting protein for Xklp2 (TPX2). This family represents a conserved region approximately 60 residues long within the eukaryotic targeting protein for Xklp2 (TPX2). Xklp2 is a kinesin-like protein localised on centrosomes throughout the cell cycle and on spindle pole microtubules during metaphase. In Xenopus, it has been shown that Xklp2 protein is required for centrosome separ…
AT4G00670_1	0	0.109	0.102	–1.435	0.371	ref	0.8094	0.8651	0.0001	0.3993	pfam03763, Remorin_C, Remorin, C-terminal region. Remorins are plant-specific plasma membrane-associated proteins. In tobacco remorin co-purifies with lipid rafts. Most remorins have a variable, proline-rich C-half and a more conserved N-half that is predicted to form coiled coils. Consistent with this, circular dichroism studies have demonstrated that much of the protein is alpha-helical. Remori…
AT1G52200_1	0	0.053	0.08	–1.45	0.391	ref	0.9742	0.9698	0.0171	0.8361	pfam04749, PLAC8, PLAC8 family. This family includes the Placenta-specific gene 8 protein
AT1G30282_1	0	0.147	0.025	–1.477	0.527	ref	0.7823	0.9791	0.0002	0.3188	NA
AT5G47950_1	0	0.191	0.083	–1.47	0.56	ref	0.8116	0.9452	0.0016	0.4823	pfam02458, Transferase, Transferase family. This family includes a number of transferase enzymes. These include anthranilate N-hydroxycinnamoyl/benzoyltransferase that catalyses the first committed reaction of phytoalexin biosynthesis. Deacetylvindoline 4-O-acetyltransferase EC:2.3.1.107 catalyses the last step in vindoline biosynthesis is also a member of this family. The motif HXXXD is probably…
AT4G12510_1	0	0.121	0.054	–1.451	0.457	ref	0.8574	0.9581	0.0005	0.4688	cd01958, HPS_like, HPS_like: Hydrophobic Protein from Soybean (HPS)-like subfamily; composed of proteins with similarity to HPS, a small hydrophobic protein with unknown function related to cereal-type alpha-amylase inhibitors and lipid transfer proteins. In addition to HPS, members of this subfamily include a hybrid proline-rich protein (HyPRP) from maize, a dark-inducible protein (LeDI-2) from …
AT5G10210_1	0	0.113	0.056	–1.134	0.371	ref	0.7962	0.9327	0.0003	0.3885	pfam08742, C8, C8 domain. This domain contains 8 conserved cysteine residues, but this family only contains 7 of them to overlaps with other domains. It is found in disease-related proteins including von Willebrand factor, Alpha tectorin, Zonadhesin and Mucin. It is often found on proteins containing pfam00094 and pfam01826
AT2G34500_1	0	0.116	0.04	–1.703	0.541	ref	0.8644	0.9691	0.0002	0.3785	pfam00067, p450, Cytochrome P450. Cytochrome P450s are haem-thiolate proteins involved in the oxidative degradation of various compounds. They are particularly well known for their role in the degradation of environmental toxins and mutagens. They can be divided into 4 classes, according to the method by which electrons from NAD(P)H are delivered to the catalytic site. Sequence conservation is re…
AT1G63930_1	0	0.081	0.044	–1.13	0.32	ref	0.8152	0.9311	0.0001	0.3365	pfam05633, DUF793, Protein of unknown function (DUF793). This family consists of several plant proteins of unknown function
AT2G35390_1	0	0.076	0.033	–1.519	0.429	ref	0.8379	0.9547	0	0.2275	PLN02369, PLN02369, ribose-phosphate pyrophosphokinase
AT3G46270_1	0	–0.01	–0.074	–1.029	0.229	ref	0.9859	0.8935	0.0003	0.5982	pfam12819, Malectin_like, Carbohydrate-binding protein of the ER. Malectin is a membrane-anchored protein of the endoplasmic reticulum that recognises and binds Glc2-N-glycan. The domain is found on a number of plant receptor kinases
AT5G55630_1	0	0.015	–0.144	–1.59	0.338	ref	0.9694	0.6995	0	0.2676	pfam07885, Ion_trans_2, Ion channel. This family includes the two membrane helix type ion channels found in bacteria
AT2G48080_1	0	0.008	–0.15	–1.533	0.389	ref	0.9927	0.86	0.0004	0.5723	pfam03171, 2OG-FeII_Oxy, 2OG-Fe(II) oxygenase superfamily. This family contains members of the 2-oxoglutarate (2OG) and Fe(II)-dependent oxygenase superfamily. This family includes the C-terminal of prolyl 4-hydroxylase alpha subunit. The holoenzyme has the activity EC:1.14.11.2 catalysing the reaction: Procollagen L-proline + 2-oxoglutarate + O2 <=> procollagen trans- 4-hydroxy-L-proline + succi…
AT4G32650_2	0	0.107	–0.046	–1.143	0.333	ref	0.9398	0.9816	0.031	0.8511	PLN03192, PLN03192, Voltage-dependent potassium channel; Provisional
AT5G22500_1	0	0.07	–0.094	–1.132	0.308	ref	0.895	0.8825	0.0004	0.5237	PLN02996, PLN02996, fatty acyl-CoA reductase
AT1G43020_3	0	0.058	–0.107	–1.852	0.387	ref	0.9211	0.8745	0	0.4388	pfam04784, DUF547, Protein of unknown function, DUF547. Family of uncharacterised proteins from C. elegans and A. thaliana
AT5G07322_1	0	0.02	–0.083	–1.731	0.358	ref	0.9836	0.9406	0.0004	0.6706	NA
AT3G59370_1	0	0.06	–0.033	–1.411	0.307	ref	0.9504	0.9798	0.0016	0.7539	PRK10811, rne, ribonuclease E; Reviewed
AT3G55720_1	0	0.012	–0.048	–1.216	0.219	ref	0.9813	0.9338	0.0001	0.5985	pfam04788, DUF620, Protein of unknown function (DUF620). Family of uncharacterised proteins
AT1G32690_1	0	–0.047	–0.14	–1.786	0.192	ref	0.9644	0.9043	0.0007	0.896	PRK12678, PRK12678, transcription termination factor Rho; Provisional
AT5G40380_1	0	–0.064	–0.181	–2.48	0.27	ref	0.9045	0.7489	0	0.5867	cd00180, PKc, Catalytic domain of Protein Kinases. Protein Kinases (PKs), catalytic (c) domain. PKs catalyze the transfer of the gamma-phosphoryl group from ATP to serine/threonine or tyrosine residues on protein substrates. The PK family is part of a larger superfamily that includes the catalytic domains of RIO kinases, aminoglycoside phosphotransferase, choline kinase, phosphoinositide 3-kinase…
AT5G08010_1	0	–0.11	–0.13	–1.635	0.162	ref	0.8386	0.847	0.0001	0.8351	TIGR02169, SMC_prok_A, chromosome segregation protein SMC, primarily archaeal type. SMC (structural maintenance of chromosomes) proteins bind DNA and act in organizing and segregating chromosomes for partition. SMC proteins are found in bacteria, archaea, and eukaryotes. It is found in a single copy and is homodimeric in prokaryotes, but six paralogs (excluded from this family) are found in eukar…
AT1G33080_1	0	–0.114	–0.157	–1.291	0.087	ref	0.8016	0.7764	0.0002	0.9227	COG0534, NorM, Na+-driven multidrug efflux pump [Defense mechanisms]
AT2G46225_1	0	–0.086	–0.13	–1.054	0.089	ref	0.8179	0.7731	0.0001	0.8888	NA
AT3G21600_2	0	–0.106	–0.186	–1.521	0.167	ref	0.8919	0.8339	0.0007	0.8903	pfam06911, Senescence, Senescence-associated protein. This family contains a number of plant senescence-associated proteins of approximately 450 residues in length. In Hemerocallis, petals have a genetically based program that leads to senescence and cell death approximately 24 hours after the flower opens, and it is believed that senescence proteins produced around that time have a role in this …
AT3G18280_1	0	–0.078	–0.194	–1.405	0.109	ref	0.9534	0.8926	0.0082	0.9681	cd01959, nsLTP2, nsLTP2: Non-specific lipid-transfer protein type 2 (nsLTP2) subfamily; Plant nsLTPs are small, soluble proteins that facilitate the transfer of fatty acids, phospholipids, glycolipids, and steroids between membranes. In addition to lipid transport and assembly, nsLTPs also play a key role in the defense of plants against pathogens. There are two closely-related types of nsLTPs, t…
AT5G24410_1	0	–0.057	–0.175	–1.348	0.123	ref	0.9082	0.7378	0.0001	0.8524	PLN02360, PLN02360, probable 6-phosphogluconolactonase
AT1G55810_1	0	–0.055	–0.131	–1.064	0.085	ref	0.9472	0.8825	0.0032	0.9561	cd02023, UMPK, Uridine monophosphate kinase (UMPK, EC 2.7.1.48), also known as uridine kinase or uridine-cytidine kinase (UCK), catalyzes the reversible phosphoryl transfer from ATP to uridine or cytidine to yield UMP or CMP. In the primidine nucleotide-salvage pathway, this enzyme combined with nucleoside diphosphate kinases further phosphorylates UMP and CMP to form UTP and CTP. This kinase als…
AT3G13435_1	0	–0.136	–0.29	–1.897	0.159	ref	0.894	0.7961	0.0008	0.9307	pfam05927, Penaeidin, Penaeidin. This family consists of several isoforms of the penaeidin protein which is specific to shrimps. Penaeidins, a unique family of antimicrobial peptides (AMPs) with both proline and cysteine-rich domains, were initially identified in the hemolymph of the Pacific white shrimp, Litopenaeus vannamei
AT3G03500_1	0	–0.036	–0.205	–1.488	0.119	ref	0.954	0.7254	0.0001	0.8834	pfam01026, TatD_DNase, TatD related DNase. This family of proteins are related to a large superfamily of metalloenzymes. TatD, a member of this family has been shown experimentally to be a DNase enzyme
AT5G15630_1	0	–0.015	–0.139	–1.059	0.092	ref	0.9863	0.8667	0.0025	0.9468	pfam04833, COBRA, COBRA-like protein. Family of plant proteins are designated COBRA-like (COBL) proteins. The 12 Arabidopsis members of the family are all GPI-liked. Some members of this family are annotated as phytochelatin synthase, but these annotations are incorrect
AT3G05932_1	0	–0.041	–0.222	–1.501	0.106	ref	0.906	0.5314	0	0.8039	NA
AT4G25120_1	0	–0.013	–0.179	–1.226	0.117	ref	0.9944	0.9217	0.0314	0.9704	COG0210, UvrD, Superfamily I DNA and RNA helicases [DNA replication, recombination, and repair]
AT4G39420_1	0	–0.036	–0.285	–1.966	0.114	ref	0.9731	0.7789	0.0004	0.9522	NA
AT5G23280_1	0	–0.075	–0.294	–1.72	0.077	ref	0.8274	0.4683	0	0.9007	pfam03634, TCP, TCP family transcription factor. This is a family of TCP plant transcription factors. TCP proteins were named after the first characterised members (TB1, CYC and PCFs) and they are involved in multiple developmental control pathways. This region contains a DNA binding basic-Helix-Loop-Helix (bHLP) structure
AT1G31720_1	0	–0.006	–0.143	–1.126	0.191	ref	0.9907	0.7441	0.0001	0.6334	pfam06749, DUF1218, Protein of unknown function (DUF1218). This family contains hypothetical plant proteins of unknown function. Family members contain a number of conserved cysteine residues
AT4G32040_1	0	–0.036	–0.141	–1.019	0.128	ref	0.948	0.7982	0.0005	0.8493	pfam03791, KNOX2, KNOX2 domain. The MEINOX region is comprised of two domains, KNOX1 and KNOX2. KNOX1 plays a role in suppressing target gene expression. KNOX2, essential for function, is thought to be necessary for homo-dimerisation
AT4G31100_1	0	–0.056	–0.168	–1.186	0.189	ref	0.9288	0.7993	0.0006	0.796	cd00180, PKc, Catalytic domain of Protein Kinases. Protein Kinases (PKs), catalytic (c) domain. PKs catalyze the transfer of the gamma-phosphoryl group from ATP to serine/threonine or tyrosine residues on protein substrates. The PK family is part of a larger superfamily that includes the catalytic domains of RIO kinases, aminoglycoside phosphotransferase, choline kinase, phosphoinositide 3-kinase…
AT1G55535_1	0	–0.142	–0.256	–1.29	0.156	ref	0.8183	0.7288	0.0008	0.8773	cd06174, MFS, The Major Facilitator Superfamily (MFS) is a large and diverse group of secondary transporters that includes uniporters, symporters, and antiporters. MFS proteins facilitate the transport across cytoplasmic or internal membranes of a variety of substrates including ions, sugar phosphates, drugs, neurotransmitters, nucleosides, amino acids, and peptides. They do so using the electroc…
AT5G13080_1	0	–0.176	–0.294	–1.422	0.118	ref	0.7571	0.668	0.0004	0.9186	pfam03106, WRKY, WRKY DNA -binding domain
AT3G61930_1	0	–0.143	–0.284	–1.817	0.216	ref	0.7862	0.6421	0.0001	0.7484	NA
AT4G35390_1	0	–0.097	–0.188	–1.13	0.111	ref	0.8722	0.7802	0.0009	0.9182	pfam03479, DUF296, Domain of unknown function (DUF296). This putative domain is found in proteins that contain AT-hook motifs pfam02178, which strongly suggests a DNA-binding function for the proteins as a whole. There are three highly conserved histidine residues, which should be a structurally conserved metal-binding unit, based on structural comparison with known metal-binding structures. The …
AT1G29560_1	0	–0.108	–0.219	–1.232	0.145	ref	0.8071	0.6688	0.0002	0.8187	pfam02029, Caldesmon, Caldesmon
AT1G75170_1	0	–0.144	–0.228	–1.304	0.097	ref	0.8014	0.7441	0.0005	0.9334	smart00516, SEC14, Domain in homologues of a S. cerevisiae phosphatidylinositol transfer protein (Sec14p). Domain in homologues of a S. cerevisiae phosphatidylinositol transfer protein (Sec14p) and in RhoGAPs, RhoGEFs and the RasGAP, neurofibromin (NF1). Lipid-binding domain. The SEC14 domain of Dbl is known to associate with G protein beta/gamma subunits
AT3G61415_2	0	–0.198	–0.302	–1.951	0.119	ref	0.6778	0.6137	0	0.8981	smart00512, Skp1, Found in Skp1 protein family. Family of Skp1 (kinetochore protein required for cell cycle progression) and elongin C (subunit of RNA polymerase II transcription factor SIII) homologues
AT2G16930_3	0	–0.19	–0.307	–1.534	0.061	ref	0.7693	0.6963	0.0005	0.9709	PRK05435, rpmA, 50S ribosomal protein L27; Validated
AT3G08840_1	0	–0.179	–0.261	–1.327	0.055	ref	0.5944	0.5551	0.0001	0.948	PRK01966, ddl, D-alanyl-alanine synthetase A; Reviewed
AT3G12830_1	0	–0.153	–0.324	–1.42	0.066	ref	0.7671	0.5913	0.0002	0.9595	pfam02519, Auxin_inducible, Auxin responsive protein. This family consists of the protein products of the ARG7 auxin responsive genes family none of which have any identified functional role
AT5G42880_1	0	–0.107	–0.254	–1.236	0.09	ref	0.8965	0.7753	0.0026	0.9598	pfam05701, DUF827, Plant protein of unknown function (DUF827). This family consists of several plant proteins of unknown function. Several sequences in this family are described as being "myosin heavy chain-like"
AT1G43845_1	0	–0.057	–0.23	–1.042	0.067	ref	0.9202	0.6924	0.0008	0.9522	NA
AT3G45851_1	0	0.085	–0.252	–1.505	0.199	ref	0.8695	0.643	0.0001	0.7381	PRK05926, PRK05926, hypothetical protein; Provisional
AT5G67480_1	0	0.191	–0.143	–1.631	0.385	ref	0.7659	0.8709	0.0003	0.5883	smart00551, ZnF_TAZ, TAZ zinc finger, present in p300 and CBP
AT1G01046_1	0	0.226	–0.221	–1.427	0.233	ref	0.4713	0.5792	0	0.5169	NA
AT3G04200_1	0	0.164	–0.159	–1.065	0.13	ref	0.6655	0.7555	0.0003	0.8339	pfam00190, Cupin_1, Cupin. This family represents the conserved barrel domain of the 'cupin' superfamily ('cupa' is the Latin term for a small barrel). This family contains 11S and 7S plant seed storage proteins, and germins. Plant seed storage proteins provide the major nitrogen source for the developing plant
AT1G12450_1	0	0.142	–0.142	–1.109	0.174	ref	0.6816	0.759	0.0001	0.6975	COG0398, COG0398, Uncharacterized conserved protein [Function unknown]
AT1G68440_1	0	0.171	–0.142	–1.224	0.188	ref	0.8145	0.8857	0.0026	0.872	pfam08243, SPT2, SPT2 chromatin protein. This family includes the Saccharomyces cerevisiae protein SPT2 which is a chromatin protein involved in transcriptional regulation
AT4G22810_1	0	0.176	–0.143	–1.293	0.171	ref	0.548	0.7239	0	0.6524	pfam03479, DUF296, Domain of unknown function (DUF296). This putative domain is found in proteins that contain AT-hook motifs pfam02178, which strongly suggests a DNA-binding function for the proteins as a whole. There are three highly conserved histidine residues, which should be a structurally conserved metal-binding unit, based on structural comparison with known metal-binding structures. The …
AT4G30410_1	0	0.088	–0.188	–1.108	0.053	ref	0.8667	0.7504	0.0005	0.9663	NA
AT5G44160_1	0	0.091	–0.204	–1.111	0.065	ref	0.9187	0.8325	0.0056	0.9739	smart00818, Amelogenin, Amelogenins, cell adhesion proteins, play a role in the biomineralisation of teeth. They seem to regulate formation of crystallites during the secretory stage of tooth enamel development and are thought to play a major role in the structural organisation and mineralisation of developing enamel. The extracellular matrix of the developing enamel comprises two major classes o…
AT1G18560_1	0	0.175	–0.242	–1.561	0.112	ref	0.6505	0.6206	0	0.8714	pfam05699, Dimer_Tnp_hAT, hAT family dimerisation domain. This dimerisation domain is found at the C terminus of the transposases of elements belonging to the Activator superfamily (hAT element superfamily). The isolated dimerisation domain forms extremely stable dimers in vitro
AT5G24090_1	0	0.199	–0.288	–1.755	0.155	ref	0.83	0.7982	0.0013	0.9334	cd02877, GH18_hevamine_XipI_class_III, This conserved domain family includes xylanase inhibitor Xip-I, and the class III plant chitinases such as hevamine, concanavalin B, and PPL2, all of which have a glycosyl hydrolase family 18 (GH18) domain. Hevamine is a class III endochitinase that hydrolyzes the linear polysaccharide chains of chitin and peptidoglycan and is important for defense against p…
AT1G61820_1	0	0.254	–0.347	–2.444	0.138	ref	0.7197	0.699	0.0001	0.9272	pfam00232, Glyco_hydro_1, Glycosyl hydrolase family 1
AT1G30900_1	0	0.148	–0.278	–1.892	0.177	ref	0.8808	0.8039	0.0008	0.9204	cd02125, PA_VSR, PA_VSR: Protease-associated (PA) domain-containing plant vacuolar sorting receptor (VSR). This group includes various PA domain-containing VSRs such as garden pea BP-80, pumpkin PV72, and various Arabidopsis VSRs including AtVSR1. In contrast to most eukaryotes, which only have one or two VSRs, plants have several. This may in part be a reflection of having a more complex vacuola…
AT3G07274_1	0	0.203	–0.235	–1.234	0.108	ref	0.7691	0.788	0.0022	0.9436	NA
AT4G25090_1	0	0.282	–0.234	–1.704	0.157	ref	0.6972	0.8123	0.0007	0.9186	pfam08030, NAD_binding_6, Ferric reductase NAD binding domain
AT2G19620_2	0	0.2	–0.408	–1.595	0.251	ref	0.6923	0.5238	0.0001	0.6985	pfam03096, Ndr, Ndr family. This family consists of proteins from different gene families: Ndr1/RTP/Drg1, Ndr2, and Ndr3. Their similarity was previously noted. The precise molecular and cellular function of members of this family is still unknown. Yet, they are known to be involved in cellular differentiation events. The Ndr1 group was the first to be discovered. Their expression is repressed by…
AT4G36945_1	0	0.217	–0.292	–1.18	0.223	ref	0.8408	0.8234	0.0175	0.9084	cd08588, PI-PLCc_At5g67130_like, Catalytic domain of Arabidopsis thaliana PI-PLC X domain-containing protein At5g67130 and its uncharacterized homologs. This subfamily corresponds to the catalytic domain present in Arabidopsis thaliana PI-PLC X domain-containing protein At5g67130 and its uncharacterized homologs. Members in this family show high sequence similarity to bacterial phosphatidylinosit…
AT5G19200_1	0	0.121	–0.3	–1.141	0.238	ref	0.893	0.759	0.0061	0.8421	cd08939, KDSR-like_SDR_c, 3-ketodihydrosphingosine reductase (KDSR) and related proteins, classical (c) SDR. These proteins include members identified as KDSR, ribitol type dehydrogenase, and others. The group shows strong conservation of the active site tetrad and glycine rich NAD-binding motif of the classical SDRs. SDRs are a functionally diverse family of oxidoreductases that have a single do…
AT5G51795_1	0	0.152	–0.357	–1.396	0.254	ref	0.6787	0.4586	0.0001	0.547	pfam10357, Kin17_mid, Domain of Kin17 curved DNA-binding protein. Kin17_mid is the conserved central 169 residue region of a family of Kin17 proteins. Towards the N-terminal end there is a zinc-finger domain, and in human and mouse members there is a RecA-like domain further downstream. The Kin17 protein in humans forms intra-nuclear foci during cell proliferation and is re-distributed in the nuc…
AT5G09250_2	0	0.125	–0.258	–1.048	0.128	ref	0.8853	0.7903	0.0084	0.9366	pfam02229, PC4, Transcriptional Coactivator p15 (PC4). p15 has a bipartite structure composed of an amino-terminal regulatory domain and a carboxy-terminal cryptic DNA-binding domain. The DNA-binding activity of the carboxy-terminal is disguised by the amino-terminal p15 domain. Activity is controlled by protein kinases that target the regulatory domain
AT5G41110_1	0	0.147	–0.245	–1.091	0.116	ref	0.8808	0.8274	0.0125	0.9561	NA
AT1G73260_1	0	0.292	–0.252	–1.307	0.338	ref	0.8494	0.9019	0.0454	0.8968	cd00178, STI, Soybean trypsin inhibitor (Kunitz) family of protease inhibitors. Inhibit proteases by binding with high affinity to their active sites. Trefoil fold, common to interleukins and fibroblast growth factors
AT5G07130_1	0	0.325	–0.312	–1.485	0.457	ref	0.7499	0.8145	0.0069	0.7264	TIGR03389, laccase, laccase, plant. Members of this protein family include the copper-containing enzyme laccase (EC 1.10.3.2), often several from a single plant species, and additional, uncharacterized, closely related plant proteins termed laccase-like multicopper oxidases. This protein family shows considerable sequence similarity to the L-ascorbate oxidase (EC 1.10.3.3) family. Laccases are en…
AT3G44820_1	0	0.315	–0.172	–1.092	0.168	ref	0.5119	0.7982	0.001	0.8341	pfam03000, NPH3, NPH3 family. Phototropism of Arabidopsis thaliana seedlings in response to a blue light source is initiated by nonphototropic hypocotyl 1 (NPH1), a light-activated serine-threonine protein kinase. Mutations in NPH3 disrupt early signaling occurring downstream of the NPH1 photoreceptor. The NPH3 gene encodes a NPH1-interacting protein. NPH3 is a member of a large protein family, a…
AT5G48110_1	0	0.483	–0.253	–1.574	0.238	ref	0.392	0.7279	0.0002	0.7581	cd00684, Terpene_cyclase_plant_C1, Plant Terpene Cyclases, Class 1. This CD includes a diverse group of monomeric plant terpene cyclases (Tspa-Tspf) that convert the acyclic isoprenoid diphosphates, geranyl diphosphate (GPP), farnesyl diphosphate (FPP), or geranylgeranyl diphosphate (GGPP) into cyclic monoterpenes, diterpenes, or sesquiterpenes, respectively; a few form acyclic species. Terpnoid …
AT5G55490_1	0	0.339	–0.151	–1.066	0.114	ref	0.4164	0.7854	0.0004	0.8805	COG1196, Smc, Chromosome segregation ATPases [Cell division and chromosome partitioning]
AT2G34600_1	0	0.439	–0.442	–2.037	0.149	ref	0.57	0.6648	0.0005	0.9338	smart00979, TIFY, This short possible domain is found in a variety of plant transcription factors that contain GATA domains as well as other motifs. Although previously known as the Zim domain this is now called the tify domain after its most conserved amino acids. TIFY proteins can be further classified into two groups depending on the presence (group I) or absence (group II) of a C2C2-GATA doma…
AT1G79950_1	0	–0.047	–0.405	–1.352	0.047	ref	0.9707	0.7441	0.0085	0.9864	TIGR00604, rad3, DNA repair helicase (rad3). All proteins in this family for which funcitons are known are DNA-DNA helicases that funciton in the initiation of transcription and nucleotide excision repair as part of the TFIIH complex. This family is based on the phylogenomic analysis of JA Eisen (1999, Ph.D. Thesis, Stanford University)
AT2G37750_1	0	–0.088	–0.498	–1.82	0.039	ref	0.9489	0.7035	0.0029	0.9892	NA
AT4G26720_1	0	–0.08	–0.404	–1.313	–0.023	ref	0.9584	0.7897	0.0222	0.9945	cd07415, MPP_PP2A_PP4_PP6, PP2A, PP4, and PP6 phosphoprotein phosphatases, metallophosphatase domain. PP2A-like family of phosphoprotein phosphatases (PPP's) including PP4 and PP6. PP2A (Protein phosphatase 2A) is a critical regulator of many cellular activities. PP2A comprises about 1% of total cellular proteins. PP2A, together with protein phosphatase 1 (PP1), accounts for more than 90% of all …
AT2G32510_1	0	–0.036	–0.445	–1.224	0.079	ref	0.9519	0.4406	0.0003	0.9343	cd06606, STKc_MAPKKK, Catalytic domain of the Protein Serine/Threonine Kinase, Mitogen-Activated Protein Kinase Kinase Kinase. Serine/threonine kinases (STKs), mitogen-activated protein kinase (MAPK) kinase kinase (MAPKKK) subfamily, catalytic (c) domain. STKs catalyze the transfer of the gamma-phosphoryl group from ATP to serine/threonine residues on protein substrates. The MAPKKK subfamily is p…
AT3G24982_1	0	–0.132	–0.484	–1.786	0.154	ref	0.806	0.4554	0.0001	0.8522	PLN00113, PLN00113, leucine-rich repeat receptor-like protein kinase; Provisional
AT3G25930_1	0	–0.067	–0.325	–1.316	0.155	ref	0.9519	0.7628	0.0048	0.9307	pfam00582, Usp, Universal stress protein family. The universal stress protein UspA is a small cytoplasmic bacterial protein whose expression is enhanced when the cell is exposed to stress agents. UspA enhances the rate of cell survival during prolonged exposure to such conditions, and may provide a general "stress endurance" activity. The crystal structure of Haemophilus influenzae UspA reveals a…
AT2G22620_1	0	–0.042	–0.339	–1.401	0.137	ref	0.9728	0.7757	0.0058	0.9497	pfam06045, Rhamnogal_lyase, Rhamnogalacturonate lyase family. Rhamnogalacturonate lyase (EC:4.2.2.-) degrades the rhamnogalacturonan I (RG-I) backbone of pectin. This family contains mainly members from plants, but also contains the plant pathogen Erwinia chrysanthemi
AT3G02875_1	0	–0.048	–0.264	–1.019	0.076	ref	0.9275	0.61	0.0005	0.9343	cd08017, M20_IAA_Hyd, M20 Peptidase Indole-3-acetic acid amino acid hydrolase. Peptidase M20 family, Plant Aminoacyclase-1 indole-3-acetic-L-aspartic acid hydrolase (IAA-Asp hydrolase; IAAspH; IAAH; IAA amidohydrolase; EC 3.5.1.-) subfamily. IAAspH hydrolyzes indole-3-acetyl-N-aspartic acid (IAA or auxin) to indole-3-acetic acid. Genes encoding IAA-amidohydrolases were first cloned from Arabidops…
AT3G24490_1	0	–0.126	–0.29	–1.098	0.079	ref	0.8746	0.7451	0.0047	0.9663	smart00595, MADF, subfamily of SANT domain
AT4G02830_1	0	0.02	–0.319	–1.266	0.137	ref	0.9808	0.6628	0.0011	0.9063	NA
AT4G39440_1	0	0.021	–0.267	–1.151	0.181	ref	0.9892	0.856	0.027	0.9386	MTH00091, ND2, NADH dehydrogenase subunit 2; Provisional
AT1G51890_1	0	0.02	–0.236	–1.202	0.246	ref	0.9699	0.6271	0.0002	0.5917	pfam12819, Malectin_like, Carbohydrate-binding protein of the ER. Malectin is a membrane-anchored protein of the endoplasmic reticulum that recognises and binds Glc2-N-glycan. The domain is found on a number of plant receptor kinases
AT2G17780_4	0	0.019	–0.235	–1.321	0.22	ref	0.9645	0.5491	0	0.5306	COG0466, Lon, ATP-dependent Lon protease, bacterial type [Posttranslational modification, protein turnover, chaperones]
AT5G12040_2	0	–0.01	–0.162	–1.039	0.229	ref	0.9847	0.7227	0.0002	0.5689	cd07572, nit, Nit1, Nit 2, and related proteins, and the Nit1-like domain of NitFhit (class 10 nitrilases). This subgroup includes mammalian Nit1 and Nit2, the Nit1-like domain of the invertebrate NitFhit, and various uncharacterized bacterial and archaeal Nit-like proteins. Nit1 and Nit2 are candidate tumor suppressor proteins. In NitFhit, the Nit1-like domain is encoded as a fusion protein with…
AT1G61050_1	0	–0.077	–0.314	–1.323	0.229	ref	0.9228	0.7002	0.0013	0.8138	pfam04572, Gb3_synth, Alpha 1,4-glycosyltransferase conserved region. The glycosphingolipids (GSL) form part of eukaryotic cell membranes. They consist of a hydrophilic carbohydrate moiety linked to a hydrophobic ceramide tail embedded within the lipid bilayer of the membrane. Lactosylceramide, Gal1,4Glc1Cer (LacCer), is the common synthetic precursor to the majority of GSL found in vertebrates. …
AT1G34630_2	0	0.042	–0.384	–1.214	0.23	ref	0.9342	0.4552	0.0002	0.6257	NA
AT3G29370_1	0	0.052	–0.799	–2.218	0.537	ref	0.9556	0.4018	0.0001	0.4632	smart00880, CHAD, The CHAD domain is an alpha-helical domain functionally associated with some members of the adenylate cyclase family. It has conserved histidines that may chelate metals
AT5G16340_1	0	–0.098	–0.502	–1.36	0.178	ref	0.9187	0.5914	0.003	0.9079	PRK08162, PRK08162, acyl-CoA synthetase; Validated
AT2G18600_1	0	0.447	0.077	–1.315	–0.011	ref	0.3585	0.9166	0.0003	0.9941	pfam00179, UQ_con, Ubiquitin-conjugating enzyme. Proteins destined for proteasome-mediated degradation may be ubiquitinated. Ubiquitination follows conjugation of ubiquitin to a conserved cysteine residue of UBC homologues. TSG101 is one of several UBC homologues that lacks this active site cysteine
AT4G02390_1	0	0.351	0.086	–1.161	–0.135	ref	0.3612	0.8722	0.0001	0.8131	PLN03124, PLN03124, poly [ADP-ribose] polymerase; Provisional
AT3G17860_2	0	0.382	0.218	–1	0.054	ref	0.4431	0.7443	0.0017	0.9698	smart00979, TIFY, This short possible domain is found in a variety of plant transcription factors that contain GATA domains as well as other motifs. Although previously known as the Zim domain this is now called the tify domain after its most conserved amino acids. TIFY proteins can be further classified into two groups depending on the presence (group I) or absence (group II) of a C2C2-GATA doma…
AT5G03552_1	0	0.672	0.362	–1.39	0.338	ref	0.2541	0.5773	0.0004	0.5778	NA
AT5G37478_1	0	0.654	0.353	–1.297	0.295	ref	0.2638	0.588	0.0005	0.6485	pfam06886, TPX2, Targeting protein for Xklp2 (TPX2). This family represents a conserved region approximately 60 residues long within the eukaryotic targeting protein for Xklp2 (TPX2). Xklp2 is a kinesin-like protein localised on centrosomes throughout the cell cycle and on spindle pole microtubules during metaphase. In Xenopus, it has been shown that Xklp2 protein is required for centrosome separ…
AT4G19230_1	0	0.446	0.162	–1.154	0.19	ref	0.5127	0.8742	0.0048	0.8837	PLN02196, PLN02196, abscisic acid 8'-hydroxylase
AT3G47950_1	0	0.385	–0.003	–1.103	0.146	ref	0.2792	0.9969	0.0001	0.7427	TIGR01647, ATPase-IIIA_H, plasma-membrane proton-efflux P-type ATPase. This model describes the plasma membrane proton efflux P-type ATPase found in plants, fungi, protozoa, slime molds and archaea. The best studied representative is from yeast
AT4G19230_2	0	0.559	–0.003	–1.236	0.231	ref	0.3459	0.9983	0.0011	0.7798	PLN02196, PLN02196, abscisic acid 8'-hydroxylase
AT5G02200_1	0	0.571	0.123	–1.223	0.203	ref	0.3091	0.8709	0.0007	0.7951	PLN03104, FHL, FAR-RED-ELONGATED HYPOCOTYL1-LIKE; Provisional
AT2G17550_2	0	0.489	–0.168	–1.346	0.054	ref	0.5372	0.8921	0.0048	0.9816	cd01854, YjeQ_engC, YjeQ/EngC. YjeQ (YloQ in Bacillus subtilis) represents a protein family whose members are broadly conserved in bacteria and have been shown to be essential to the growth of E. coli and B. subtilis. Proteins of the YjeQ family contain all sequence motifs typical of the vast class of P-loop-containing GTPases, but show a circular permutation, with a G4-G1-G3 pattern of motifs as…
AT1G03620_1	0	0.267	–0.082	–1.261	–0.051	ref	0.4775	0.8857	0.0001	0.9604	pfam04727, ELMO_CED12, ELMO/CED-12 family. This family represents a conserved domain which is found in a number of eukaryotic proteins including CED-12, ELMO I and ELMO II. ELMO1 is a component of signalling pathways that regulate phagocytosis and cell migration and is the mammalian orthologue of the C. elegans gene, ced-12. CED-12 is required for the engulfment of dying cells and cell migration.…
AT3G17860_1	0	0.378	–0.06	–1.555	0.019	ref	0.3926	0.9328	0.0001	0.9877	smart00979, TIFY, This short possible domain is found in a variety of plant transcription factors that contain GATA domains as well as other motifs. Although previously known as the Zim domain this is now called the tify domain after its most conserved amino acids. TIFY proteins can be further classified into two groups depending on the presence (group I) or absence (group II) of a C2C2-GATA doma…
AT1G19540_1	0	0.329	–0.203	–1.66	–0.049	ref	0.3459	0.624	0	0.9536	pfam05368, NmrA, NmrA-like family. NmrA is a negative transcriptional regulator involved in the post-translational modification of the transcription factor AreA. NmrA is part of a system controlling nitrogen metabolite repression in fungi. This family only contains a few sequences as iteration results in significant matches to other Rossmann fold families
AT5G10150_1	0	0.158	–0.151	–1.041	–0.039	ref	0.8417	0.884	0.0074	0.9844	pfam06136, DUF966, Domain of unknown function (DUF966). Family of plant proteins with unknown function
AT2G32160_2	0	0.179	–0.156	–1.13	–0.081	ref	0.7964	0.8654	0.0032	0.9622	pfam07942, N2227, N2227-like protein. This family features sequences that are similar to a region of hypothetical yeast gene product N2227. This is thought to be expressed during meiosis and may be involved in the defence response to stressful conditions
AT1G08500_1	0	0.225	–0.125	–1.389	–0.128	ref	0.7637	0.9094	0.0019	0.9359	pfam02298, Cu_bind_like, Plastocyanin-like domain. This family represents a domain found in flowering plants related to the copper binding protein plastocyanin. Some members of this family may not bind copper due to the lack of key residues
AT3G10300_4	0	0.137	–0.127	–1.292	–0.138	ref	0.7732	0.8372	0.0002	0.854	pfam07223, DUF1421, Protein of unknown function (DUF1421). This family represents a conserved region approximately 350 residues long within a number of plant proteins of unknown function
AT2G34710_1	0	0.133	–0.193	–1.626	–0.137	ref	0.8849	0.86	0.0012	0.936	pfam08670, MEKHLA, MEKHLA domain. The MEKHLA domain shares similarity with the PAS domain and is found in the 3' end of plant HD-ZIP III homeobox genes, and bacterial proteins
AT3G44600_1	0	0.06	–0.156	–1.005	–0.097	ref	0.9618	0.9126	0.0282	0.9698	cd01927, cyclophilin_WD40, cyclophilin_WD40: cyclophilin-type peptidylprolyl cis- trans isomerases (cyclophilins) having a WD40 domain. This group consists of several hypothetical and putative eukaryotic and bacterial proteins which have a cyclophilin domain and a WD40 domain. Function of the protein is not known
AT2G37650_1	0	0.136	0.038	–1.179	–0.044	ref	0.6125	0.9338	0	0.9478	pfam03514, GRAS, GRAS family transcription factor. Sequence analysis of the products of the GRAS (GAI, RGA, SCR) gene family indicates that they share a variable amino-terminus and a highly conserved carboxyl-terminus that contains five recognisable motifs. Proteins in the GRAS family are transcription factors that seem to be involved in development and other processes. Mutation of the SCARECROW …
AT5G60190_1	0	0.149	0.045	–1.045	–0.036	ref	0.6556	0.936	0.0002	0.9698	pfam02902, Peptidase_C48, Ulp1 protease family, C-terminal catalytic domain. This domain contains the catalytic triad Cys-His-Asn
AT4G17350_1	0	0.142	0.025	–1.057	–0.008	ref	0.8127	0.98	0.002	0.9964	pfam05703, DUF828, Plant protein of unknown function (DUF828). This family consists of several plant proteins of unknown function
AT5G63560_1	0	0.201	0.043	–1.324	0.001	ref	0.6467	0.9566	0.0002	0.9998	PLN02481, PLN02481, Omega-hydroxypalmitate O-feruloyl transferase
AT3G11420_1	0	0.22	–0.037	–1.554	–0.039	ref	0.5135	0.9511	0	0.9682	pfam04646, DUF604, Protein of unknown function, DUF604. This family includes a conserved region found in several uncharacterised plant proteins
AT4G21070_1	0	0.304	–0.009	–2.081	–0.071	ref	0.4353	0.9911	0	0.9358	pfam00533, BRCT, BRCA1 C Terminus (BRCT) domain. The BRCT domain is found predominantly in proteins involved in cell cycle checkpoint functions responsive to DNA damage. The BRCT domain of XRCC1 forms a homodimer in the crystal structure. This suggests that pairs of BRCT domains associate as homo- or heterodimers. BRCT domains are often found as tandem-repeat pairs. Structures of the BRCA1 BRCT d…
AT1G06620_1	0	0.296	0.033	–1.276	0.026	ref	0.3776	0.9544	0	0.9775	PLN02639, PLN02639, oxidoreductase, 2OG-Fe(II) oxygenase family protein
AT1G51645_1	0	0.287	0.035	–1.207	0.029	ref	0.4838	0.9628	0.0002	0.9801	NA
AT5G40840_2	0	0.24	0.065	–1.012	0.066	ref	0.474	0.9007	0.0002	0.9307	pfam04825, Rad21_Rec8_N, N terminus of Rad21 / Rec8 like protein. This family represents a conserved N-terminal region found in eukaryotic cohesins of the Rad21, Rec8 and Scc1 families. Members of this family mediate sister chromatid cohesion during mitosis and meiosis, as part of the cohesin complex. Cohesion is necessary for homologous recombination (including double-strand break repair) and co…
AT3G14980_1	0	0.278	0.083	–1.064	0.202	ref	0.4528	0.8805	0.0003	0.6643	pfam00628, PHD, PHD-finger. PHD folds into an interleaved type of Zn-finger chelating 2 Zn ions in a similar manner to that of the RING and FYVE domains. Several PHD fingers have been identified as binding modules of methylated histone H3
AT4G01090_1	0	0.269	0.04	–1.13	0.196	ref	0.729	0.9777	0.0074	0.8912	pfam11331, DUF3133, Protein of unknown function (DUF3133). This eukaryotic family of proteins has no known function
AT1G50630_2	0	0.286	0.069	–1.037	0.238	ref	0.3921	0.8877	0.0001	0.5157	pfam12056, DUF3537, Protein of unknown function (DUF3537). This family of transmembrane proteins are functionally uncharacterised. This protein is found in eukaryotes. Proteins in this family are typically between 427 to 453 amino acids in length
AT5G52250_1	0	0.369	0.083	–1.131	0.25	ref	0.5711	0.9416	0.0045	0.813	PLN00181, PLN00181, protein SPA1-RELATED; Provisional
AT1G68290_1	0	0.275	0.026	–1.307	0.17	ref	0.6383	0.9817	0.0011	0.8731	pfam02265, S1-P1_nuclease, S1/P1 Nuclease. This family contains both S1 and P1 nucleases (EC:3.1.30.1) which cleave RNA and single stranded DNA with no base specificity
AT5G48560_1	0	0.281	0.021	–1.228	0.161	ref	0.5545	0.9818	0.0005	0.8432	smart00353, HLH, helix loop helix domain
AT1G25500_3	0	0.294	0.052	–1.278	0.161	ref	0.5215	0.9479	0.0003	0.8348	pfam04515, Choline_transpo, Plasma-membrane choline transporter. This family represents a high-affinity plasma-membrane choline transporter in C.elegans which is thought to be rate-limiting for ACh synthesis in cholinergic nerve terminals
AT1G06490_1	0	0.279	0.002	–1.138	0.11	ref	0.4008	0.9977	0.0001	0.8354	pfam02364, Glucan_synthase, 1,3-beta-glucan synthase component. This family consists of various 1,3-beta-glucan synthase components including Gls1, Gls2 and Gls3 from yeast. 1,3-beta-glucan synthase EC:2.4.1.34 also known as callose synthase catalyses the formation of a beta-1,3-glucan polymer that is a major component of the fungal cell wall. The reaction catalysed is:- UDP-glucose + {(1,3)-beta…
AT5G45840_1	0	0.376	0.054	–1.48	0.142	ref	0.3338	0.9278	0	0.7965	PLN00113, PLN00113, leucine-rich repeat receptor-like protein kinase; Provisional
AT2G23860_1	0	0.329	0.016	–1.178	0.102	ref	0.5525	0.9885	0.0016	0.9381	NA
AT5G61200_1	0	0.366	–0.018	–1.31	0.163	ref	0.3625	0.98	0.0001	0.7651	TIGR02169, SMC_prok_A, chromosome segregation protein SMC, primarily archaeal type. SMC (structural maintenance of chromosomes) proteins bind DNA and act in organizing and segregating chromosomes for partition. SMC proteins are found in bacteria, archaea, and eukaryotes. It is found in a single copy and is homodimeric in prokaryotes, but six paralogs (excluded from this family) are found in eukar…
AT1G15400_3	0	0.109	–0.118	–1.041	0.035	ref	0.7804	0.8124	0.0002	0.973	TIGR00376, TIGR00376, DNA helicase, putative. The gene product may represent a DNA helicase. Eukaryotic members of this family have been characterized as binding certain single-stranded G-rich DNA sequences (GGGGT and GGGCT). A number of related proteins are characterized as helicases
AT1G61820_3	0	0.202	–0.131	–1.431	0.071	ref	0.8445	0.9292	0.0057	0.9775	pfam00232, Glyco_hydro_1, Glycosyl hydrolase family 1
AT1G47480_1	0	0.166	–0.132	–1.254	0.09	ref	0.894	0.9377	0.0174	0.9752	pfam07859, Abhydrolase_3, alpha/beta hydrolase fold. This catalytic domain is found in a very wide range of enzymes
AT2G33990_1	0	0.244	–0.102	–1.244	0.128	ref	0.8305	0.9547	0.0188	0.9635	pfam00430, ATP-synt_B, ATP synthase B/B' CF(0). Part of the CF(0) (base unit) of the ATP synthase. The base unit is thought to translocate protons through membrane (inner membrane in mitochondria, thylakoid membrane in plants, cytoplasmic membrane in bacteria). The B subunits are thought to interact with the stalk of the CF(1) subunits. This domain should not be confused with the ab CF(1) protein…
AT2G45830_1	0	0.26	–0.091	–1.408	0.139	ref	0.5089	0.88	0.0001	0.8317	smart00672, CAP10, Putative lipopolysaccharide-modifying enzyme
AT1G20410_1	0	0.148	–0.052	–1.036	0.037	ref	0.6546	0.9235	0.0002	0.9689	PRK14554, PRK14554, putative pseudouridylate synthase; Provisional
AT5G67250_1	0	0.175	–0.071	–1.21	0.065	ref	0.8532	0.9619	0.0079	0.9775	cd09293, AMN1, Antagonist of mitotic exit network protein 1. Amn1 has been functionally characterized in Saccharomyces cerevisiae as a component of the Antagonist of MEN pathway (AMEN). The AMEN network is activated by MEN (mitotic exit network) via an active Cdc14, and in turn switches off MEN. Amn1 constitutes one of the alternative mechanisms by which MEN may be disrupted. Specifically, Amn1 b…
AT1G29800_2	0	0.21	–0.058	–1.182	0.056	ref	0.7402	0.9572	0.002	0.9741	pfam04366, DUF500, Family of unknown function (DUF500). Proteins in this family often also contain an SH3 domain (pfam00018), or a FYVE zinc finger (pfam01363)
AT2G39370_1	0	0.179	–0.04	–1.028	0.037	ref	0.5942	0.9448	0.0002	0.97	NA
AT1G66270_1	0	0.242	–0.112	–1.351	0.04	ref	0.6155	0.8798	0.0003	0.9775	pfam00232, Glyco_hydro_1, Glycosyl hydrolase family 1
AT1G80420_1	0	0.21	–0.077	–1.063	0.072	ref	0.8494	0.9652	0.0288	0.9792	pfam00533, BRCT, BRCA1 C Terminus (BRCT) domain. The BRCT domain is found predominantly in proteins involved in cell cycle checkpoint functions responsive to DNA damage. The BRCT domain of XRCC1 forms a homodimer in the crystal structure. This suggests that pairs of BRCT domains associate as homo- or heterodimers. BRCT domains are often found as tandem-repeat pairs. Structures of the BRCA1 BRCT d…
AT5G62630_1	0	0.182	–0.072	–1.053	0.003	ref	0.6042	0.8966	0.0002	0.9988	COG2133, COG2133, Glucose/sorbosone dehydrogenases [Carbohydrate transport and metabolism]
AT3G10340_1	0	0.077	–0.38	–1.433	–0.234	ref	0.9011	0.5489	0.0002	0.7256	PLN02457, PLN02457, phenylalanine ammonia-lyase
AT5G18600_1	0	0.084	–0.286	–1.129	–0.132	ref	0.9556	0.856	0.038	0.9658	TIGR02189, GlrX-like_plant, Glutaredoxin-like family. This family of glutaredoxin-like proteins is aparrently limited to plants. Multiple isoforms are found in A. Thaliana and O.sativa
AT2G32880_1	0	0.046	–0.301	–1.287	–0.149	ref	0.9662	0.7762	0.005	0.9327	cd00121, MATH, MATH (meprin and TRAF-C homology) domain; an independent folding unit with an eight-stranded beta-sandwich structure found in meprins, TRAFs and other proteins. Meprins comprise a class of extracellular metalloproteases which are anchored to the membrane and are capable of cleaving growth factors, extracellular matrix proteins, and biologically active peptides. TRAF molecules serve…
AT4G27435_1	0	0.039	–0.322	–1.336	–0.175	ref	0.9437	0.5303	0.0001	0.7549	pfam06749, DUF1218, Protein of unknown function (DUF1218). This family contains hypothetical plant proteins of unknown function. Family members contain a number of conserved cysteine residues
AT5G56160_1	0	0.021	–0.397	–1.642	–0.257	ref	0.9661	0.4286	0	0.5326	smart00516, SEC14, Domain in homologues of a S. cerevisiae phosphatidylinositol transfer protein (Sec14p). Domain in homologues of a S. cerevisiae phosphatidylinositol transfer protein (Sec14p) and in RhoGAPs, RhoGEFs and the RasGAP, neurofibromin (NF1). Lipid-binding domain. The SEC14 domain of Dbl is known to associate with G protein beta/gamma subunits
AT2G40420_1	0	0.116	–0.201	–1.062	–0.136	ref	0.8432	0.7719	0.0014	0.8886	pfam01490, Aa_trans, Transmembrane amino acid transporter protein. This transmembrane region is found in many amino acid transporters including UNC-47 and MTR. UNC-47 encodes a vesicular amino butyric acid (GABA) transporter, (VGAT). UNC-47 is predicted to have 10 transmembrane domains. MTR is a N system amino acid transporter system protein involved in methyltryptophan resistance. Other members …
AT3G52770_1	0	0.07	–0.195	–1.031	–0.167	ref	0.8552	0.6388	0.0002	0.694	smart00338, BRLZ, basic region leucin zipper
AT1G64740_1	0	–0.045	–0.399	–1.803	–0.318	ref	0.9171	0.4051	0	0.3807	PLN00221, PLN00221, tubulin alpha chain; Provisional
AT2G18270_1	0	0.004	–0.231	–1.101	–0.189	ref	0.9949	0.6666	0.0004	0.7475	NA
AT1G31935_1	0	–0.037	–0.363	–1.877	–0.315	ref	0.9389	0.4482	0	0.4131	NA
AT3G04030_2	0	–0.015	–0.327	–1.81	–0.271	ref	0.983	0.584	0.0001	0.6473	TIGR01557, myb_SHAQKYF, myb-like DNA-binding domain, SHAQKYF class. This model describes a DNA-binding domain restricted to (but common in) plant proteins, many of which also contain a response regulator domain. The domain appears related to the Myb-like DNA-binding domain described by pfam00249. It is distinguished in part by a well-conserved motif SH[AL]QKY[RF] at the C-terminal end of the motif
AT4G15400_1	0	–0.051	–0.26	–1.173	–0.186	ref	0.9683	0.8395	0.0152	0.9263	pfam02458, Transferase, Transferase family. This family includes a number of transferase enzymes. These include anthranilate N-hydroxycinnamoyl/benzoyltransferase that catalyses the first committed reaction of phytoalexin biosynthesis. Deacetylvindoline 4-O-acetyltransferase EC:2.3.1.107 catalyses the last step in vindoline biosynthesis is also a member of this family. The motif HXXXD is probably…
AT4G24480_1	0	0.019	–0.307	–1.153	–0.299	ref	0.9655	0.4541	0.0001	0.3673	pfam07714, Pkinase_Tyr, Protein tyrosine kinase
AT5G35770_1	0	–0.001	–0.27	–1.129	–0.264	ref	0.9996	0.7762	0.0055	0.8093	cd00200, WD40, WD40 domain, found in a number of eukaryotic proteins that cover a wide variety of functions including adaptor/regulatory modules in signal transduction, pre-mRNA processing and cytoskeleton assembly; typically contains a GH dipeptide 11-24 residues from its N-terminus and the WD dipeptide at its C-terminus and is 40 residues long, hence the name WD40; between GH and WD lies a cons…
AT2G17880_1	0	–0.076	–0.635	–2.288	–0.52	ref	0.9581	0.6329	0.0012	0.7103	pfam00226, DnaJ, DnaJ domain. DnaJ domains (J-domains) are associated with hsp70 heat-shock system and it is thought that this domain mediates the interaction. DnaJ-domain is therefore part of a chaperone (protein folding) system. The T-antigens, although not in Prosite are confirmed as DnaJ containing domains from literature
AT5G26731_1	0	0.164	–0.235	–1.666	–0.322	ref	0.7452	0.7093	0.0001	0.5623	NA
AT3G20650_2	0	0.097	–0.078	–1.481	–0.105	ref	0.7156	0.829	0	0.7854	pfam03291, Pox_MCEL, mRNA capping enzyme. This family of enzymes are related to pfam03919
AT5G57970_1	0	0.069	–0.052	–1.074	–0.07	ref	0.8457	0.9166	0.0001	0.9152	pfam03352, Adenine_glyco, Methyladenine glycosylase. The DNA-3-methyladenine glycosylase I is constitutively expressed and is specific for the alkylated 3-methyladenine DNA
AT2G44280_1	0	0.092	–0.034	–1.229	–0.091	ref	0.802	0.9538	0.0001	0.8819	COG2211, MelB, Na+/melibiose symporter and related transporters [Carbohydrate transport and metabolism]
AT1G08260_2	0	0.062	–0.036	–1.092	–0.052	ref	0.8813	0.9511	0.0001	0.9513	cd05535, POLBc_epsilon, DNA polymerase type-B epsilon subfamily catalytic domain. Three DNA-dependent DNA polymerases type B (alpha, delta, and epsilon) have been identified as essential for nuclear DNA replication in eukaryotes. DNA polymerase (Pol) epsilon has been proposed to play a role in elongation of the leading strand during DNA replication. Pol epsilon might also have a role in DNA repai…
AT1G78310_1	0	0.12	–0.032	–1.851	–0.068	ref	0.7989	0.9675	0	0.948	pfam07223, DUF1421, Protein of unknown function (DUF1421). This family represents a conserved region approximately 350 residues long within a number of plant proteins of unknown function
AT5G28040_1	0	0.048	–0.02	–1.017	–0.086	ref	0.9491	0.9845	0.0026	0.9489	pfam04504, DUF573, Protein of unknown function, DUF573
AT5G57070_1	0	0.047	–0.06	–1.594	–0.136	ref	0.9559	0.9567	0.0004	0.9187	PHA03247, PHA03247, large tegument protein UL36; Provisional
AT1G02100_1	0	0.018	–0.056	–1.067	–0.123	ref	0.9745	0.9304	0.0003	0.8505	pfam04072, LCM, Leucine carboxyl methyltransferase. Family of leucine carboxyl methyltransferases EC:2.1.1.-. This family may need divides a the full alignment contains a significantly shorter mouse sequence
AT1G69790_1	0	0.041	–0.083	–1.39	–0.164	ref	0.9227	0.8605	0	0.7021	pfam00069, Pkinase, Protein kinase domain
AT4G34970_1	0	0.131	–0.117	–1.907	–0.259	ref	0.7456	0.8258	0	0.56	PLN03216, PLN03216, actin depolymerizing factor; Provisional
AT5G59070_1	0	0.124	–0.12	–1.683	–0.266	ref	0.8145	0.8622	0.0001	0.6535	cd03801, GT1_YqgM_like, This family is most closely related to the GT1 family of glycosyltransferases and named after YqgM in Bacillus licheniformis about which little is known. Glycosyltransferases catalyze the transfer of sugar moieties from activated donor molecules to specific acceptor molecules, forming glycosidic bonds. The acceptor molecule can be a lipid, a protein, a heterocyclic compoun…
AT3G26760_1	0	0.156	–0.096	–1.597	–0.165	ref	0.8185	0.9224	0.0004	0.8851	cd05326, secoisolariciresinol-DH_like_SDR_c, secoisolariciresinol dehydrogenase (secoisolariciresinol-DH)-like, classical (c) SDRs. Podophyllum secoisolariciresinol-DH is a homo tetrameric, classical SDR that catalyzes the NAD-dependent conversion of (-)-secoisolariciresinol to (-)-matairesinol via a (-)-lactol intermediate. (-)-Matairesinol is an intermediate to various 8'-lignans, including the…
AT1G47270_1	0	0.056	–0.094	–1.236	–0.143	ref	0.9091	0.8659	0.0001	0.8095	pfam01167, Tub, Tub family
AT4G23330_1	0	0.035	–0.081	–1.052	–0.134	ref	0.966	0.9357	0.0034	0.916	TIGR03319, YmdA_YtgF, conserved hypothetical protein YmdA/YtgF
AT3G48410_1	0	0.039	–0.134	–1.491	–0.225	ref	0.9801	0.9406	0.011	0.9238	pfam12697, Abhydrolase_6, Alpha/beta hydrolase family. This family contains alpha/beta hydrolase enzymes of diverse specificity
AT3G13700_2	0	0.035	–0.125	–1.105	–0.126	ref	0.9404	0.788	0.0001	0.8132	cd00590, RRM, RRM (RNA recognition motif), also known as RBD (RNA binding domain) or RNP (ribonucleoprotein domain), is a highly abundant domain in eukaryotes found in proteins involved in post-transcriptional gene expression processes including mRNA and rRNA processing, RNA export, and RNA stability. This domain is 90 amino acids in length and consists of a four-stranded beta-sheet packed agains…
AT4G35560_1	0	0.032	–0.144	–1.215	–0.134	ref	0.9559	0.7995	0.0002	0.847	pfam08596, Lgl_C, Lethal giant larvae(Lgl) like, C-terminal. The Lethal giant larvae (Lgl) tumour suppressor family is conserved from yeast to mammals. The Lgl family functions in cell polarity, at least in part, by regulating SNARE-mediated membrane delivery events at the cell surface. The N-terminal half of Lgl members contains WD40 repeats (see pfam00400), while the C-terminal half appears spe…
AT3G50560_1	0	0.012	–0.144	–1.356	–0.158	ref	0.988	0.8461	0.0004	0.8624	cd05373, SDR_c10, classical (c) SDR, subgroup 10. This subgroup resembles the classical SDRs, but has an incomplete match to the canonical glycine rich NAD-binding motif and lacks the typical active site tetrad (instead of the critical active site Tyr, it has Phe, but contains the nearby Lys). SDRs are a functionally diverse family of oxidoreductases that have a single domain with a structurally …
AT3G48080_1	0	–0.006	–0.153	–1.011	–0.147	ref	0.9907	0.762	0.0003	0.7953	pfam01764, Lipase_3, Lipase (class 3)
AT4G26530_2	0	0.007	–0.328	–2.3	–0.321	ref	0.9918	0.5743	0	0.5494	PLN02455, PLN02455, fructose-bisphosphate aldolase
AT4G11300_1	0	–0.007	–0.181	–1.326	–0.208	ref	0.9934	0.7974	0.0004	0.7852	pfam05633, DUF793, Protein of unknown function (DUF793). This family consists of several plant proteins of unknown function
AT1G69360_1	0	–0.005	–0.2	–1.26	–0.209	ref	0.9925	0.6708	0.0001	0.648	pfam05904, DUF863, Plant protein of unknown function (DUF863). This family consists of a number of hypothetical proteins from Arabidopsis thaliana and Oryza sativa. The function of this family is unknown
AT1G55152_1	0	–0.034	–0.313	–2.715	–0.277	ref	0.9487	0.5224	0	0.5225	NA
AT5G05620_1	0	–0.008	–0.145	–1.15	–0.112	ref	0.9892	0.7789	0.0002	0.8682	PLN00222, PLN00222, tubulin gamma chain; Provisional
AT3G47180_1	0	–0.027	–0.138	–1.101	–0.133	ref	0.9501	0.7414	0.0001	0.7668	pfam12678, zf-rbx1, RING-H2 zinc finger. There are 8 cysteine/ histidine residues which are proposed to be the conserved residues involved in zinc binding. The protein, of which this domain is the conserved region, participates in diverse functions relevant to chromosome metabolism and cell cycle control
AT1G72530_2	0	0.018	–0.199	–1.521	–0.143	ref	0.9693	0.628	0	0.7555	NA
AT2G43570_1	0	0.021	–0.252	–2.005	–0.192	ref	0.9753	0.6758	0	0.7821	cd00325, chitinase_glyco_hydro_19, Glycoside hydrolase family 19 chitinase domain. Chitinases are enzymes that catalyze the hydrolysis of the beta-1,4-N-acetyl-D-glucosamine linkages in chitin polymers. Family 19 chitinases are found primarily in plants (classes I, III, and IV), but some are found in bacteria. Class I and II chitinases are similar in their catalytic domains. Class I chitinases ha…
AT5G34853_1	0	–0.005	–0.158	–1.154	–0.127	ref	0.9935	0.7377	0.0001	0.8192	NA
AT4G02880_1	0	–0.018	–0.203	–1.468	–0.114	ref	0.9836	0.8058	0.0006	0.9327	COG1196, Smc, Chromosome segregation ATPases [Cell division and chromosome partitioning]
AT5G50780_1	0	0.003	–0.205	–1.615	–0.129	ref	0.998	0.8237	0.0006	0.9307	TIGR00585, mutl, DNA mismatch repair protein MutL. All proteins in this family for which the functions are known are involved in the process of generalized mismatch repair. This family is based on the phylogenomic analysis of JA Eisen (1999, Ph.D. Thesis, Stanford University)
AT2G18890_2	0	–0.095	–0.286	–2.459	–0.385	ref	0.801	0.5169	0	0.2934	cd00180, PKc, Catalytic domain of Protein Kinases. Protein Kinases (PKs), catalytic (c) domain. PKs catalyze the transfer of the gamma-phosphoryl group from ATP to serine/threonine or tyrosine residues on protein substrates. The PK family is part of a larger superfamily that includes the catalytic domains of RIO kinases, aminoglycoside phosphotransferase, choline kinase, phosphoinositide 3-kinase…
AT5G63920_1	0	–0.066	–0.205	–1.738	–0.27	ref	0.8134	0.5275	0	0.3188	PRK07219, PRK07219, DNA topoisomerase I; Validated
AT1G59590_1	0	–0.049	–0.184	–1.568	–0.26	ref	0.9747	0.9146	0.0093	0.906	NA
AT5G55560_1	0	–0.073	–0.223	–1.596	–0.277	ref	0.8442	0.5793	0	0.428	smart00220, S_TKc, Serine/Threonine protein kinases, catalytic domain. Phosphotransferases. Serine or threonine-specific kinase subfamily
AT1G07050_1	0	–0.088	–0.171	–1.439	–0.246	ref	0.954	0.9222	0.0135	0.9148	pfam06203, CCT, CCT motif. This short motif is found in a number of plant proteins. It is rich in basic amino acids and has been called a CCT motif after Co, Col and Toc1. The CCT motif is about 45 amino acids long and contains a putative nuclear localisation signal within the second half of the CCT motif. Toc1 mutants have been identified in this region
AT5G54980_1	0	–0.04	–0.109	–1.187	–0.18	ref	0.9471	0.8601	0.0003	0.772	pfam04535, DUF588, Domain of unknown function (DUF588). This family of plant proteins contains a domain that may have a catalytic activity. It has a conserved arginine and aspartate that could form an active site. These proteins are predicted to contain 3 or 4 transmembrane helices
AT3G43670_1	0	–0.033	–0.244	–2.372	–0.343	ref	0.9678	0.7574	0	0.636	PLN02566, PLN02566, amine oxidase (copper-containing)
AT4G15780_1	0	0.004	–0.104	–1.092	–0.149	ref	0.9949	0.85	0.0003	0.8012	pfam00957, Synaptobrevin, Synaptobrevin
AT4G35160_1	0	0.002	–0.114	–1.354	–0.201	ref	0.9972	0.8077	0	0.6305	pfam00891, Methyltransf_2, O-methyltransferase. This family includes a range of O-methyltransferases. These enzymes utilise S-adenosyl methionine
AT5G28050_1	0	–0.191	–0.312	–1.4	–0.312	ref	0.5425	0.4658	0	0.3721	cd01285, nucleoside_deaminase, Nucleoside deaminases include adenosine, guanine and cytosine deaminases. These enzymes are Zn dependent and catalyze the deamination of nucleosides. The zinc ion in the active site plays a central role in the proposed catalytic mechanism, activating a water molecule to form a hydroxide ion that performs a nucleophilic attack on the substrate. The functional enzyme …
AT5G46700_1	0	–0.272	–0.495	–2.282	–0.494	ref	0.6329	0.5104	0	0.4347	pfam00335, Tetraspannin, Tetraspanin family
AT3G06330_1	0	–0.165	–0.262	–1.133	–0.271	ref	0.6534	0.574	0.0002	0.5153	smart00744, RINGv, The RING-variant domain is a C4HC3 zinc-finger like motif found in a number of cellular and viral proteins. Some of these proteins have been shown both in vivo and in vitro to have ubiquitin E3 ligase activity. The RING-variant domain is reminiscent of both the RING and the PHD domains and may represent an evolutionary intermediate. To describe this domain the term PHD/LAP doma…
AT4G22950_1	0	–0.166	–0.441	–1.885	–0.459	ref	0.7558	0.4967	0.0001	0.3944	cd00265, MADS_MEF2_like, MEF2 (myocyte enhancer factor 2)-like/Type II subfamily of MADS ( MCM1, Agamous, Deficiens, and SRF (serum response factor) box family of eukaryotic transcriptional regulators. Binds DNA and exists as hetero and homo-dimers. Differs from SRF-like/Type I subgroup mainly in position of the alpha helix responsible for the dimerization interface. Important in homeotic regulat…
AT2G41660_1	0	–0.187	–0.216	–1.101	–0.283	ref	0.5704	0.6165	0.0001	0.4478	pfam04759, DUF617, Protein of unknown function, DUF617. This family represents a conserved region in a number of uncharacterised plant proteins
AT4G29930_1	0	–0.319	–0.414	–2.013	–0.52	ref	0.518	0.5266	0	0.3373	smart00353, HLH, helix loop helix domain
AT2G15890_2	0	–0.164	–0.228	–1.132	–0.27	ref	0.6842	0.6547	0.0003	0.5618	NA
AT4G09760_1	0	–0.273	–0.368	–1.803	–0.523	ref	0.6262	0.6114	0.0002	0.395	PLN02236, PLN02236, choline kinase
AT5G27320_1	0	–0.373	–0.493	–2.405	–0.69	ref	0.4796	0.4784	0	0.2325	pfam07859, Abhydrolase_3, alpha/beta hydrolase fold. This catalytic domain is found in a very wide range of enzymes
AT5G37100_1	0	–0.174	–0.23	–1.183	–0.322	ref	0.8225	0.8092	0.0041	0.7353	NA
AT5G57050_1	0	–0.365	–0.541	–2.426	–0.696	ref	0.5065	0.465	0	0.249	smart00332, PP2Cc, Serine/threonine phosphatases, family 2C, catalytic domain. The protein architecture and deduced catalytic mechanism of PP2C phosphatases are similar to the PP1, PP2A, PP2B family of protein Ser/Thr phosphatases, with which PP2C shares no sequence similarity
AT5G56550_1	0	–0.383	–0.667	–3.31	–0.836	ref	0.6011	0.4955	0	0.3039	NA
AT2G16770_1	0	–0.146	–0.242	–1.151	–0.357	ref	0.7858	0.7095	0.0008	0.5238	smart00338, BRLZ, basic region leucin zipper
AT2G04690_2	0	–0.086	–0.231	–1.392	–0.292	ref	0.9219	0.8058	0.0016	0.766	NA
AT2G25095_1	0	–0.056	–0.321	–2.275	–0.425	ref	0.9154	0.546	0	0.3365	NA
AT4G29530_1	0	–0.062	–0.278	–1.469	–0.334	ref	0.9528	0.7822	0.0019	0.7482	pfam06888, Put_Phosphatase, Putative Phosphatase. This family contains a number of putative eukaryotic acid phosphatases. Some family members represent the products of the PSI14 phosphatase family in Lycopersicon esculentum (Tomato)
AT3G24630_1	0	–0.171	–0.252	–1.722	–0.37	ref	0.5891	0.5485	0	0.2928	pfam05110, AF-4, AF-4 proto-oncoprotein. This family consists of AF4 (Proto-oncogene AF4) and FMR2 (Fragile X E mental retardation syndrome) nuclear proteins. These proteins have been linked to human diseases such as acute lymphoblastic leukaemia and mental retardation. The family also contains a Drosophila AF4 protein homologue Lilliputian which contains an AT-hook domain. Lilliputian represents…
AT4G29930_2	0	–0.177	–0.273	–1.805	–0.4	ref	0.784	0.7307	0.0002	0.5636	smart00353, HLH, helix loop helix domain
AT4G17240_1	0	–0.098	–0.18	–1.394	–0.285	ref	0.9007	0.838	0.001	0.7432	PRK03918, PRK03918, chromosome segregation protein; Provisional
AT3G04060_1	0	–0.08	–0.161	–1.084	–0.207	ref	0.9174	0.8511	0.0031	0.8331	pfam02365, NAM, No apical meristem (NAM) protein. This is a family of no apical meristem (NAM) proteins these are plant development proteins. Mutations in NAM result in the failure to develop a shoot apical meristem in petunia embryos. NAM is indicated as having a role in determining positions of meristems and primordial. One member of this family NAP (NAC-like, activated by AP3/PI) is encoded by…
AT5G23520_1	0	–0.104	–0.202	–1.102	–0.225	ref	0.6856	0.5362	0	0.4126	smart00463, SMR, Small MutS-related domain
AT5G57830_1	0	–0.139	–0.23	–1.358	–0.267	ref	0.7877	0.7139	0.0003	0.6528	pfam04576, DUF593, Protein of unknown function, DUF593
AT3G03870_2	0	–0.197	–0.31	–1.686	–0.384	ref	0.5994	0.531	0	0.3527	pfam05616, Neisseria_TspB, Neisseria meningitidis TspB protein. This family consists of several Neisseria meningitidis TspB virulence factor proteins
AT1G75170_3	0	–0.148	–0.263	–1.412	–0.025	ref	0.7253	0.6059	0.0001	0.9834	smart00516, SEC14, Domain in homologues of a S. cerevisiae phosphatidylinositol transfer protein (Sec14p). Domain in homologues of a S. cerevisiae phosphatidylinositol transfer protein (Sec14p) and in RhoGAPs, RhoGEFs and the RasGAP, neurofibromin (NF1). Lipid-binding domain. The SEC14 domain of Dbl is known to associate with G protein beta/gamma subunits
AT5G51370_2	0	–0.19	–0.298	–1.467	–0.034	ref	0.7897	0.7328	0.0009	0.9858	cd09293, AMN1, Antagonist of mitotic exit network protein 1. Amn1 has been functionally characterized in Saccharomyces cerevisiae as a component of the Antagonist of MEN pathway (AMEN). The AMEN network is activated by MEN (mitotic exit network) via an active Cdc14, and in turn switches off MEN. Amn1 constitutes one of the alternative mechanisms by which MEN may be disrupted. Specifically, Amn1 b…
AT5G51170_2	0	–0.169	–0.246	–1.405	–0.031	ref	0.8132	0.7764	0.0011	0.9867	pfam09749, HVSL, Uncharacterised conserved protein. This entry is of proteins of approximately 300 residues conserved from plants to humans. It contains two conserved motifs, HxSL and FHVSL. The function is unknown
AT5G55760_1	0	–0.131	–0.167	–1.082	–0.02	ref	0.9125	0.9081	0.024	0.9943	cd01410, SIRT7, SIRT7: Eukaryotic and prokaryotic group (class4) which includes human sirtuin SIRT6, SIRT7, and several bacterial homologs; and are members of the SIR2 family of proteins, silent information regulator 2 (Sir2) enzymes which catalyze NAD+-dependent protein/histone deacetylation. Sir2 proteins have been shown to regulate gene silencing, DNA repair, metabolic enzymes, and life span
AT1G32583_1	0	–0.15	–0.199	–1.091	–0.038	ref	0.8291	0.8132	0.0034	0.9832	NA
AT5G23230_1	0	–0.257	–0.345	–1.912	–0.08	ref	0.4256	0.4371	0	0.9007	PLN02621, PLN02621, nicotinamidase
AT4G03000_1	0	–0.163	–0.212	–1.105	–0.055	ref	0.8451	0.834	0.0072	0.979	TIGR02168, SMC_prok_B, chromosome segregation protein SMC, common bacterial type. SMC (structural maintenance of chromosomes) proteins bind DNA and act in organizing and segregating chromosomes for partition. SMC proteins are found in bacteria, archaea, and eukaryotes. This family represents the SMC protein of most bacteria. The smc gene is often associated with scpB (TIGR00281) and scpA genes, w…
AT1G23950_2	0	–0.144	–0.195	–1.017	–0.035	ref	0.8317	0.8128	0.0042	0.9835	TIGR01572, A_thl_para_3677, Arabidopsis paralogous family TIGR01572. This model describes a paralogous family of hypothetical proteins in Arabidopsis thaliana. No homologs are detected from other species. Length heterogeneity within the family is attributable partly to a 21-residue repeat present in from zero to three tandem copies. The central region of the repeat resembles the pattern [VIF][FY]…
AT3G10915_3	0	–0.248	–0.288	–1.662	–0.066	ref	0.6488	0.6851	0.0002	0.9664	pfam02453, Reticulon, Reticulon. Reticulon, also know as neuroendocrine-specific protein (NSP), is a protein of unknown function which associates with the endoplasmic reticulum. This family represents the C-terminal domain of the three reticulon isoforms and their homologues
AT2G14170_3	0	–0.265	–0.415	–2.153	–0.105	ref	0.4137	0.3795	0	0.8405	PLN02419, PLN02419, methylmalonate-semialdehyde dehydrogenase [acylating]
AT2G41680_1	0	–0.124	–0.21	–1.03	–0.046	ref	0.8094	0.7372	0.001	0.9713	TIGR01292, TRX_reduct, thioredoxin-disulfide reductase. This model describes thioredoxin-disulfide reductase, a member of the pyridine nucleotide-disulphide oxidoreductases (pfam00070)
AT1G15860_2	0	–0.242	–0.365	–1.853	–0.129	ref	0.6155	0.5636	0.0001	0.8915	pfam03556, DUF298, Domain of unknown function (DUF298). Members of this family contain a basic helix-loop-helix leucine zipper motif. This domain is implicated in some aspect of neddylation of the cullin 3 family and has a possible role in the regulation of the protein modifier Nedd8 E3 ligase. Neddylation is the process by which the C-terminal glycine of the ubiquitin-like protein Nedd8 is coval…
AT5G04080_1	0	–0.232	–0.431	–2.245	–0.125	ref	0.7855	0.6669	0.0003	0.948	pfam12734, CYSTM, Cysteine-rich TM module stress tolerance. The members of this family are short cysteine-rich membrane proteins that most probably dimerise together to form a transmembrane sulfhydryl-lined pore. The CYSTM module is always present at the extreme C-terminus of the protein in which it is present. Furthermore, like the yeast prototypes, the majority of the proteins also possess a pr…
AT2G01735_1	0	–0.262	–0.388	–2.237	–0.142	ref	0.485	0.448	0	0.8095	cd00162, RING, RING-finger (Really Interesting New Gene) domain, a specialized type of Zn-finger of 40 to 60 residues that binds two atoms of zinc; defined by the 'cross-brace' motif C-X2-C-X(9-39)-C-X(1-3)- H-X(2-3)-(N/C/H)-X2-C-X(4-48)C-X2-C; probably involved in mediating protein-protein interactions; identified in a proteins with a wide range of functions such as viral replication, signal tra…
AT4G11211_1	0	–0.285	–0.384	–2.4	–0.114	ref	0.3948	0.4051	0	0.8287	NA
AT1G05230_1	0	–0.138	–0.192	–1.017	–0.082	ref	0.8044	0.7779	0.0017	0.9467	cd08875, START_ArGLABRA2_like, C-terminal lipid-binding START domain of the Arabidopsis homeobox protein GLABRA 2 and related proteins. This subfamily includes the steroidogenic acute regulatory protein (StAR)-related lipid transfer (START) domains of the Arabidopsis homeobox protein GLABRA 2 and related proteins. The START domain family belongs to the SRPBCC (START/RHO_alpha_C/PITP/Bet_v1/CoxG/C…
AT5G18040_1	0	–0.348	–0.464	–2.575	–0.182	ref	0.3749	0.3894	0	0.7169	NA
AT4G24026_1	0	–0.19	–0.233	–1.316	–0.101	ref	0.5373	0.5645	0	0.849	pfam02956, TT_ORF1, TT viral orf 1. TT virus (TTV), isolated initially from a Japanese patient with hepatitis of unknown aetiology, has since been found to infect both healthy and diseased individuals and numerous prevalence studies have raised questions about its role in unexplained hepatitis. ORF1 is a large 750 residue protein. The N-terminal half of this protein corresponds to the capsid prot…
AT4G30097_1	0	–0.196	–0.243	–1.391	–0.086	ref	0.7775	0.7785	0.0012	0.9601	NA
AT2G16595_1	0	–0.166	–0.202	–1.283	–0.078	ref	0.6285	0.6504	0.0001	0.9174	pfam03896, TRAP_alpha, Translocon-associated protein (TRAP), alpha subunit. The alpha-subunit of the TRAP complex (TRAP alpha) is a single-spanning membrane protein of the endoplasmic reticulum (ER) which is found in proximity of nascent polypeptide chains translocating across the membrane
AT2G31940_1	0	–0.174	–0.226	–1.387	–0.095	ref	0.5799	0.5792	0	0.869	pfam07698, 7TM-7TMR_HD, 7TM receptor with intracellular HD hydrolase. These bacterial 7TM receptor proteins have an intracellular pfam01966. This entry corresponds to the 7 helix transmembrane domain. These proteins also contain an N-terminal extracellular domain
AT1G22140_2	0	–0.27	–0.306	–1.972	–0.148	ref	0.4413	0.4985	0	0.7671	NA
AT1G29120_4	0	–0.173	–0.199	–1.254	–0.089	ref	0.4834	0.5368	0	0.8235	pfam05057, DUF676, Putative serine esterase (DUF676). This family of proteins are probably serine esterase type enzymes with an alpha/beta hydrolase fold
AT1G12244_1	0	–0.303	–0.371	–2.398	–0.199	ref	0.5452	0.5706	0	0.8029	pfam03652, UPF0081, Uncharacterised protein family (UPF0081)
AT1G68220_1	0	–0.166	–0.188	–1.114	–0.099	ref	0.5135	0.569	0	0.8078	pfam06749, DUF1218, Protein of unknown function (DUF1218). This family contains hypothetical plant proteins of unknown function. Family members contain a number of conserved cysteine residues
AT3G12240_1	0	–0.281	–0.292	–1.359	–0.07	ref	0.5504	0.6353	0.0003	0.9558	PLN02209, PLN02209, serine carboxypeptidase
AT3G28210_1	0	–0.229	–0.28	–1.249	–0.033	ref	0.7584	0.7706	0.0033	0.9871	pfam01428, zf-AN1, AN1-like Zinc finger. Zinc finger at the C-terminus of An1, a ubiquitin-like protein in Xenopus laevis. The following pattern describes the zinc finger. C-X2-C-X(9-12)-C-X(1-2)-C-X4-C-X2-H-X5-H-X-C Where X can be any amino acid, and numbers in brackets indicate the number of residues
AT1G05385_1	0	–0.251	–0.246	–1.489	–0.003	ref	0.556	0.6613	0.0001	0.9987	PLN00061, PLN00061, photosystem II protein Psb27; Provisional
AT4G39620_1	0	–0.227	–0.221	–1.204	–0.013	ref	0.8317	0.873	0.0162	0.9968	PLN03218, PLN03218, maturation of RBCL 1; Provisional
AT1G21690_2	0	–0.201	–0.211	–1.158	–0.025	ref	0.688	0.7519	0.0008	0.9864	PRK00440, rfc, replication factor C small subunit; Reviewed
AT5G63090_3	0	–0.369	–0.359	–1.927	–0.075	ref	0.4663	0.5773	0.0001	0.9544	pfam03195, DUF260, Protein of unknown function DUF260
AT3G05620_1	0	–0.221	–0.213	–1.224	–0.076	ref	0.6277	0.7321	0.0004	0.9467	PLN02506, PLN02506, putative pectinesterase/pectinesterase inhibitor
AT5G58980_1	0	–0.226	–0.231	–1.337	–0.091	ref	0.7995	0.8396	0.0047	0.9686	pfam04734, Ceramidase_alk, Neutral/alkaline non-lysosomal ceramidase. This family represents a group of neutral/alkaline ceramidases found in both bacteria and eukaryotes
AT1G75560_1	0	–0.277	–0.268	–1.453	–0.121	ref	0.518	0.6271	0.0001	0.8817	PTZ00368, PTZ00368, universal minicircle sequence binding protein (UMSBP); Provisional
AT3G21350_2	0	–0.238	–0.246	–1.256	–0.072	ref	0.5628	0.6496	0.0002	0.943	pfam04934, Med6, MED6 mediator sub complex component. Component of RNA polymerase II holoenzyme and mediator sub complex
AT4G04410_1	0	–0.307	–0.339	–1.714	–0.093	ref	0.548	0.6127	0.0001	0.9393	NA
AT5G44578_1	0	–0.356	–0.376	–2.021	–0.118	ref	0.539	0.6165	0.0001	0.9296	PRK10213, nepI, ribonucleoside transporter; Reviewed
AT3G13740_1	0	–0.242	–0.253	–1.447	–0.062	ref	0.4041	0.4927	0	0.9204	COG1939, COG1939, Uncharacterized protein conserved in bacteria [Function unknown]
AT3G27340_2	0	–0.262	–0.373	–1.525	–0.155	ref	0.584	0.5527	0.0002	0.8538	pfam06155, DUF971, Protein of unknown function (DUF971). This family consists of several short bacterial proteins and one sequence from Oryza sativa. The function of this family is unknown
AT5G43460_1	0	–0.15	–0.253	–1.062	–0.092	ref	0.573	0.4784	0.0001	0.8402	pfam05514, HR_lesion, HR-like lesion-inducing. Family of plant proteins that are associated with the hypersensitive response (HR) pathway of defence against plant pathogens
AT1G27360_2	0	–0.262	–0.433	–1.593	–0.119	ref	0.4693	0.4051	0	0.8432	pfam03110, SBP, SBP domain. SBP domains (for SQUAMOSA-pROMOTER BINDING PROTEIN) are found in plant proteins. It is a sequence specific DNA-binding domain. Members of family probably function as transcription factors involved in the control of early flower development. The domain contains 10 conserved cysteine and histidine residues that probably are zinc ligands
AT3G29350_1	0	–0.461	–0.704	–2.586	–0.229	ref	0.4216	0.3874	0	0.7851	pfam01627, Hpt, Hpt domain. The histidine-containing phosphotransfer (HPt) domain is a novel protein module with an active histidine residue that mediates phosphotransfer reactions in the two-component signaling systems. A multistep phosphorelay involving the HPt domain has been suggested for these signaling pathways. The crystal structure of the HPt domain of the anaerobic sensor kinase ArcB has…
AT2G24250_2	0	–0.206	–0.26	–1.162	–0.08	ref	0.5452	0.5623	0.0001	0.9155	pfam03478, DUF295, Protein of unknown function (DUF295). This family of proteins are found in plants. The function of the proteins is unknown
AT3G29780_1	0	–0.273	–0.345	–1.465	–0.086	ref	0.6828	0.6887	0.0011	0.9621	PLN03222, PLN03222, rapid alkalinization factor 23-like protein; Provisional
AT4G02005_1	0	–0.307	–0.483	–2.151	–0.099	ref	0.5811	0.5168	0.0001	0.9414	NA
AT5G27889_1	0	–0.261	–0.39	–1.638	–0.089	ref	0.5973	0.5491	0.0001	0.9393	NA
AT4G24015_1	0	–0.169	–0.217	–1.017	–0.079	ref	0.7154	0.7179	0.001	0.9408	cd00162, RING, RING-finger (Really Interesting New Gene) domain, a specialized type of Zn-finger of 40 to 60 residues that binds two atoms of zinc; defined by the 'cross-brace' motif C-X2-C-X(9-39)-C-X(1-3)- H-X(2-3)-(N/C/H)-X2-C-X(4-48)C-X2-C; probably involved in mediating protein-protein interactions; identified in a proteins with a wide range of functions such as viral replication, signal tra…
AT5G49500_1	0	–0.295	–0.348	–1.689	–0.135	ref	0.7961	0.8073	0.0052	0.9618	TIGR01425, SRP54_euk, signal recognition particle protein SRP54. This model represents examples from the eukaryotic cytosol of the signal recognition particle protein component, SRP54. This GTP-binding protein is a component of the eukaryotic signal recognition particle, along with several other protein subunits and a 7S RNA. Some species, including Arabidopsis, have several closely related forms…
AT1G80230_1	0	–0.229	–0.273	–1.425	–0.12	ref	0.709	0.7337	0.0007	0.928	PLN02294, PLN02294, cytochrome c oxidase subunit Vb
AT2G35130_1	0	–0.34	–0.425	–2.168	–0.231	ref	0.6256	0.6368	0.0002	0.845	PLN03218, PLN03218, maturation of RBCL 1; Provisional
AT3G24927_1	0	–0.217	–0.272	–1.312	–0.144	ref	0.4192	0.4456	0	0.6649	NA
AT1G70730_1	0	–0.544	–0.723	–3.309	–0.332	ref	0.2792	0.3245	0	0.5168	PLN02307, PLN02307, phosphoglucomutase
AT4G16470_1	0	–0.268	–0.361	–1.628	–0.181	ref	0.5917	0.5774	0.0001	0.8265	PLN03081, PLN03081, pentatricopeptide (PPR) repeat-containing protein; Provisional
AT4G27610_3	0	–0.207	–0.258	–1.192	–0.125	ref	0.849	0.847	0.0168	0.9609	TIGR02169, SMC_prok_A, chromosome segregation protein SMC, primarily archaeal type. SMC (structural maintenance of chromosomes) proteins bind DNA and act in organizing and segregating chromosomes for partition. SMC proteins are found in bacteria, archaea, and eukaryotes. It is found in a single copy and is homodimeric in prokaryotes, but six paralogs (excluded from this family) are found in eukar…
AT1G68935_1	0	–0.301	–0.314	–1.518	–0.158	ref	0.5026	0.5834	0.0001	0.831	NA
AT5G04090_1	0	–0.357	–0.393	–1.825	–0.21	ref	0.4533	0.5211	0.0001	0.754	pfam09713, A_thal_3526, Plant protein 1589 of unknown function (A_thal_3526). This plant-specific family of proteins is defined by an uncharacterised region 57 residues in length. It is found toward the N terminus of most proteins that contain it. Examples include at least several proteins from Arabidopsis thaliana and Oryza sativa. The function of the proteins are unknown
AT5G25570_2	0	–0.401	–0.489	–2.08	–0.281	ref	0.3877	0.4298	0	0.5984	TIGR02176, pyruv_ox_red, pyruvate:ferredoxin (flavodoxin) oxidoreductase, homodimeric. This model represents a single chain form of pyruvate:ferredoxin (or flavodoxin) oxidoreductase. This enzyme may transfer electrons to nitrogenase in nitrogen-fixing species. Portions of this protein are homologous to gamma subunit of the four subunit pyruvate:ferredoxin (flavodoxin) oxidoreductase
AT5G45260_2	0	–0.202	–0.274	–1.171	–0.147	ref	0.6967	0.676	0.0009	0.8724	PLN03210, PLN03210, Resistant to P. syringae 6; Provisional
AT4G37480_1	0	–0.23	–0.3	–1.162	–0.166	ref	0.7586	0.7519	0.0049	0.9099	pfam00226, DnaJ, DnaJ domain. DnaJ domains (J-domains) are associated with hsp70 heat-shock system and it is thought that this domain mediates the interaction. DnaJ-domain is therefore part of a chaperone (protein folding) system. The T-antigens, although not in Prosite are confirmed as DnaJ containing domains from literature
AT1G01730_1	0	–0.349	–0.468	–2.01	–0.307	ref	0.3924	0.4051	0	0.4823	PRK07003, PRK07003, DNA polymerase III subunits gamma and tau; Validated
AT1G75770_1	0	–0.316	–0.45	–1.984	–0.285	ref	0.3921	0.3874	0	0.4688	pfam02956, TT_ORF1, TT viral orf 1. TT virus (TTV), isolated initially from a Japanese patient with hepatitis of unknown aetiology, has since been found to infect both healthy and diseased individuals and numerous prevalence studies have raised questions about its role in unexplained hepatitis. ORF1 is a large 750 residue protein. The N-terminal half of this protein corresponds to the capsid prot…
AT2G06010_1	0	–0.332	–0.42	–1.894	–0.282	ref	0.5174	0.5358	0.0001	0.6713	PTZ00310, PTZ00310, AMP deaminase; Provisional
AT5G26667_3	0	–0.464	–0.569	–2.504	–0.376	ref	0.2279	0.2859	0	0.2767	TIGR01359, UMP_CMP_kin_fam, UMP-CMP kinase family. This subfamily of the adenylate kinase superfamily contains examples of UMP-CMP kinase, as well as others proteins with unknown specificity, some currently designated adenylate kinase. All known members are eukaryotic
AT2G27340_1	0	–0.287	–0.356	–1.571	–0.217	ref	0.4833	0.5074	0.0001	0.6834	pfam02585, PIG-L, GlcNAc-PI de-N-acetylase. Members of this family are related to PIG-L an N-acetylglucosaminylphosphatidylinositol de-N-acetylase (EC:3.5.1.89) that catalyses the second step in GPI biosynthesis
AT2G32179_1	0	–0.347	–0.42	–1.731	–0.286	ref	0.4906	0.5226	0.0001	0.6545	NA
AT3G14150_1	0	–0.235	–0.305	–1.163	–0.197	ref	0.42	0.4378	0	0.5551	PLN02535, PLN02535, glycolate oxidase
AT4G14020_1	0	–0.26	–0.297	–1.48	–0.248	ref	0.5139	0.568	0.0001	0.6143	pfam05498, RALF, Rapid ALkalinization Factor (RALF). RALF, a 5-kDa ubiquitous polypeptide in plants, arrests root growth and development
AT4G22740_2	0	–0.175	–0.212	–1.038	–0.161	ref	0.8853	0.889	0.0369	0.9471	pfam10248, Mlf1IP, Myelodysplasia-myeloid leukemia factor 1-interacting protein. This entry is the conserved central region of a group of proteins that are putative transcriptional repressors. The structure contains a putative 14-3-3 binding motif involved in the subcellular localisation of various regulatory molecules, and it may be that interaction with the transcription factor DREF could be re…
AT4G33000_3	0	–0.292	–0.318	–1.56	–0.234	ref	0.6087	0.6709	0.0004	0.7902	COG5126, FRQ1, Ca2+-binding protein (EF-Hand superfamily) [Signal transduction mechanisms / Cytoskeleton / Cell division and chromosome partitioning / General function prediction only]
AT3G56870_1	0	–0.205	–0.208	–1.23	–0.185	ref	0.5549	0.6496	0.0001	0.6885	pfam07695, 7TMR-DISM_7TM, 7TM diverse intracellular signalling. This entry represents the transmembrane region of the 7TM-DISM (7TM Receptors with Diverse Intracellular Signalling Modules)
AT5G55210_1	0	–0.205	–0.221	–1.303	–0.202	ref	0.6084	0.6731	0.0001	0.7097	NA
AT4G40080_1	0	–0.197	–0.223	–1.278	–0.18	ref	0.69	0.733	0.0004	0.8131	cd03564, ANTH_AP180_CALM, ANTH domain family; composed of adaptor protein 180 (AP180), clathrin assembly lymphoid myeloid leukemia protein (CALM) and similar proteins. A set of proteins previously designated as harboring an ENTH domain in fact contains a highly similar, yet unique module referred to as an AP180 N-terminal homology (ANTH) domain. AP180 and CALM play important roles in clathrin-med…
AT2G18876_1	0	–0.317	–0.444	–2.154	–0.325	ref	0.6465	0.6146	0.0002	0.7356	pfam11559, ADIP, Afadin- and alpha -actinin-Binding. This family is found in mammals where it is localised at cell-cell adherens junctions, and in Sch. pombe and other fungi where it anchors spindle-pole bodies to spindle microtubules. It is a coiled-coil structure, and in pombe, it is required for anchoring the minus end of spindle microtubules to the centrosome equivalent, the spindle-pole body…
AT2G27120_1	0	–0.244	–0.316	–1.815	–0.206	ref	0.5984	0.5961	0.0001	0.7626	cd05535, POLBc_epsilon, DNA polymerase type-B epsilon subfamily catalytic domain. Three DNA-dependent DNA polymerases type B (alpha, delta, and epsilon) have been identified as essential for nuclear DNA replication in eukaryotes. DNA polymerase (Pol) epsilon has been proposed to play a role in elongation of the leading strand during DNA replication. Pol epsilon might also have a role in DNA repai…
AT3G52030_1	0	–0.176	–0.213	–1.272	–0.147	ref	0.7387	0.7534	0.0005	0.8699	cd00200, WD40, WD40 domain, found in a number of eukaryotic proteins that cover a wide variety of functions including adaptor/regulatory modules in signal transduction, pre-mRNA processing and cytoskeleton assembly; typically contains a GH dipeptide 11-24 residues from its N-terminus and the WD dipeptide at its C-terminus and is 40 residues long, hence the name WD40; between GH and WD lies a cons…
AT1G52370_3	0	–0.153	–0.2	–1.087	–0.131	ref	0.6004	0.5951	0.0001	0.7602	pfam00237, Ribosomal_L22, Ribosomal protein L22p/L17e. This family includes L22 from prokaryotes and chloroplasts and L17 from eukaryotes
AT3G29035_1	0	–0.424	–0.479	–2.91	–0.326	ref	0.398	0.4569	0	0.5666	pfam02365, NAM, No apical meristem (NAM) protein. This is a family of no apical meristem (NAM) proteins these are plant development proteins. Mutations in NAM result in the failure to develop a shoot apical meristem in petunia embryos. NAM is indicated as having a role in determining positions of meristems and primordial. One member of this family NAP (NAC-like, activated by AP3/PI) is encoded by…
AT1G45248_5	0	–0.278	–0.361	–2.092	–0.2	ref	0.4281	0.4414	0	0.6429	pfam10440, WIYLD, WIYLD domain. This presumed domain has been predicted to contain three alpha helices. The domain was named the WIYLD domain based on the pattern of most conserved residues. The domain appears to be specific to plant SET-domain proteins
AT4G19350_1	0	–0.15	–0.191	–1.069	–0.102	ref	0.5808	0.5856	0.0001	0.8169	pfam03980, Nnf1, Nnf1. NNF1 is an essential yeast gene that is necessary for chromosome segregation. It is associated with the spindle poles and forms part of a kinetochore subcomplex called MIND
AT1G77080_3	0	–0.272	–0.403	–2.089	–0.271	ref	0.5917	0.5489	0	0.688	pfam01486, K-box, K-box region. The K-box region is commonly found associated with SRF-type transcription factors see pfam00319. The K-box is a possible coiled-coil structure. Possible role in multimer formation
AT3G46668_1	0	–0.148	–0.205	–1.044	–0.129	ref	0.6501	0.6212	0.0001	0.7953	NA
AT1G30835_2	0	–0.197	–0.284	–1.581	–0.174	ref	0.5466	0.5152	0	0.6866	NA
AT5G08080_1	0	–0.113	–0.163	–1.038	–0.113	ref	0.8701	0.8397	0.003	0.9297	cd00179, SynN, Syntaxin N-terminus domain; syntaxins are nervous system-specific proteins implicated in the docking of synaptic vesicles with the presynaptic plasma membrane; they are a family of receptors for intracellular transport vesicles; each target membrane may be identified by a specific member of the syntaxin family; syntaxins contain a moderately well conserved amino-terminal domain, ca…
AT5G58790_3	0	–0.112	–0.18	–1.113	–0.12	ref	0.6875	0.6058	0	0.7596	NA
AT5G10620_1	0	–0.198	–0.303	–1.791	–0.187	ref	0.856	0.813	0.0022	0.928	pfam02590, SPOUT_MTase, Predicted SPOUT methyltransferase. This family of proteins are predicted to be SPOUT methyltransferases
AT4G02260_3	0	–0.26	–0.222	–1.432	–0.173	ref	0.6512	0.777	0.0006	0.866	COG0317, SpoT, Guanosine polyphosphate pyrophosphohydrolases/synthetases [Signal transduction mechanisms / Transcription]
AT5G37260_1	0	–0.443	–0.392	–2.552	–0.312	ref	0.2572	0.4161	0	0.3967	TIGR01557, myb_SHAQKYF, myb-like DNA-binding domain, SHAQKYF class. This model describes a DNA-binding domain restricted to (but common in) plant proteins, many of which also contain a response regulator domain. The domain appears related to the Myb-like DNA-binding domain described by pfam00249. It is distinguished in part by a well-conserved motif SH[AL]QKY[RF] at the C-terminal end of the motif
AT3G07215_1	0	–0.27	–0.223	–1.549	–0.178	ref	0.4654	0.6353	0	0.722	NA
AT1G44750_3	0	–0.227	–0.2	–1.362	–0.147	ref	0.5126	0.6592	0.0001	0.779	pfam03151, TPT, Triose-phosphate Transporter family. This family includes transporters with a specificity for triose phosphate
AT2G05180_1	0	–0.219	–0.2	–1.243	–0.141	ref	0.7408	0.8189	0.0019	0.9169	PLN03112, PLN03112, cytochrome P450 family protein; Provisional
AT3G01142_1	0	–0.278	–0.259	–1.475	–0.208	ref	0.3344	0.4685	0	0.488	NA
AT5G66580_1	0	–0.607	–0.561	–3.26	–0.428	ref	0.2483	0.3965	0	0.3881	NA
AT1G05100_1	0	–0.229	–0.228	–1.315	–0.136	ref	0.6174	0.7148	0.0003	0.8716	cd06606, STKc_MAPKKK, Catalytic domain of the Protein Serine/Threonine Kinase, Mitogen-Activated Protein Kinase Kinase Kinase. Serine/threonine kinases (STKs), mitogen-activated protein kinase (MAPK) kinase kinase (MAPKKK) subfamily, catalytic (c) domain. STKs catalyze the transfer of the gamma-phosphoryl group from ATP to serine/threonine residues on protein substrates. The MAPKKK subfamily is p…
AT4G01270_1	0	–0.25	–0.262	–1.532	–0.175	ref	0.7612	0.8055	0.0019	0.9152	cd00162, RING, RING-finger (Really Interesting New Gene) domain, a specialized type of Zn-finger of 40 to 60 residues that binds two atoms of zinc; defined by the 'cross-brace' motif C-X2-C-X(9-39)-C-X(1-3)- H-X(2-3)-(N/C/H)-X2-C-X(4-48)C-X2-C; probably involved in mediating protein-protein interactions; identified in a proteins with a wide range of functions such as viral replication, signal tra…
AT2G39795_1	0	–0.226	–0.222	–1.442	–0.13	ref	0.638	0.7337	0.0002	0.8893	pfam02330, MAM33, Mitochondrial glycoprotein. This mitochondrial matrix protein family contains members of the MAM33 family which bind to the globular 'heads' of C1Q. It is thought to be involved in mitochondrial oxidative phosphorylation and in nucleus-mitochondrion interactions
AT1G12310_1	0	–0.274	–0.248	–1.324	–0.158	ref	0.5627	0.6982	0.0003	0.846	PTZ00184, PTZ00184, calmodulin; Provisional
AT5G43580_1	0	–0.633	–0.575	–3.053	–0.401	ref	0.3523	0.4915	0	0.6038	pfam00280, potato_inhibit, Potato inhibitor I family
AT2G28310_1	0	–0.222	–0.214	–1.107	–0.16	ref	0.4301	0.5489	0	0.6444	pfam05212, DUF707, Protein of unknown function (DUF707). This family consists of several uncharacterised proteins from Arabidopsis thaliana
AT4G03935_1	0	–0.408	–0.374	–1.933	–0.29	ref	0.2193	0.3696	0	0.3268	NA
AT2G44920_1	0	–0.376	–0.365	–1.785	–0.271	ref	0.3712	0.4825	0	0.5602	COG1357, COG1357, Uncharacterized low-complexity proteins [Function unknown]
AT3G16100_1	0	–0.399	–0.33	–1.702	–0.263	ref	0.5373	0.7054	0.0005	0.7932	cd01862, Rab7, Rab7 subfamily. Rab7 is a small Rab GTPase that regulates vesicular traffic from early to late endosomal stages of the endocytic pathway. The yeast Ypt7 and mammalian Rab7 are both involved in transport to the vacuole/lysosome, whereas Ypt7 is also required for homotypic vacuole fusion. Mammalian Rab7 is an essential participant in the autophagic pathway for sequestration and targe…
AT5G53760_1	0	–0.441	–0.36	–1.987	–0.288	ref	0.6019	0.7583	0.0009	0.84	pfam03094, Mlo, Mlo family. A family of plant integral membrane proteins, first discovered in barley. Mutants lacking wild-type Mlo proteins show broad spectrum resistance to the powdery mildew fungus, and dysregulated cell death control, with spontaneous cell death in response to developmental or abiotic stimuli. Thus wild-type Mlo proteins are thought to be inhibitors of cell death whose defici…
AT1G66840_1	0	–0.504	–0.441	–2.29	–0.373	ref	0.3831	0.5368	0	0.5634	pfam05701, DUF827, Plant protein of unknown function (DUF827). This family consists of several plant proteins of unknown function. Several sequences in this family are described as being "myosin heavy chain-like"
AT5G18245_1	0	–0.186	–0.421	–2.11	–0.291	ref	0.6947	0.4871	0	0.6038	NA
AT5G43520_1	0	–0.15	–0.328	–1.662	–0.204	ref	0.8444	0.709	0.0005	0.8608	pfam03107, C1_2, C1 domain. This short domain is rich in cysteines and histidines. The pattern of conservation is similar to that found in pfam00130, therefore we have termed this domain DC1 for divergent C1 domain. This domain probably also binds to two zinc ions. The function of proteins with this domain is uncertain, however this domain may bind to molecules such as diacylglycerol (A Bateman p…
AT2G01930_2	0	–0.189	–0.419	–1.915	–0.252	ref	0.7463	0.5527	0.0001	0.7437	pfam06217, GAGA_bind, GAGA binding protein-like family. This family includes gbp a protein from Soybean that binds to GAGA element dinucleotide repeat DNA. It seems likely that the this domain mediates DNA binding. This putative domain contains several conserved cysteines and a histidine suggesting this may be a zinc-binding DNA interaction domain
AT2G31945_1	0	–0.091	–0.279	–1.496	–0.147	ref	0.8905	0.6882	0.0003	0.8827	NA
AT4G08220_1	0	–0.097	–0.251	–1.293	–0.14	ref	0.8309	0.6199	0.0001	0.828	NA
AT1G23560_1	0	–0.104	–0.296	–1.436	–0.153	ref	0.8437	0.6127	0.0002	0.8405	pfam02713, DUF220, Domain of unknown function DUF220. This is family consists of a region in several Arabidopsis thaliana hypothetical proteins none of which have any known function. The aligned region contains two cysteine residues
AT3G14750_1	0	–0.132	–0.374	–1.812	–0.211	ref	0.8713	0.6659	0.0004	0.8561	pfam01576, Myosin_tail_1, Myosin tail. The myosin molecule is a multi-subunit complex made up of two heavy chains and four light chains it is a fundamental contractile protein found in all eukaryote cell types. This family consists of the coiled-coil myosin heavy chain tail region. The coiled-coil is composed of the tail from two molecules of myosin. These can then assemble into the macromolecula…
AT2G29910_2	0	–0.125	–0.264	–1.403	–0.144	ref	0.7368	0.5634	0	0.7867	pfam00646, F-box, F-box domain. This domain is approximately 50 amino acids long, and is usually found in the N-terminal half of a variety of proteins. Two motifs that are commonly found associated with the F-box domain are the leucine rich repeats (LRRs; pfam00560 and pfam07723) and the WD repeat (pfam00400). The F-box domain has a role in mediating protein-protein interactions in a variety of c…
AT3G06550_2	0	–0.142	–0.265	–1.382	–0.134	ref	0.7434	0.6119	0.0001	0.8449	pfam07779, Cas1p, Cas1p-like protein. The members of this family are sequences that are similar to a region of Cas1p protein. This is an O-acetyltransferase that in Cryptococcus neoformans was shown to be required for O-acetylation of its capsular polysaccharide. The capsule is this organism's most obvious virulence factor
AT2G32440_1	0	–0.213	–0.377	–1.852	–0.224	ref	0.543	0.4396	0	0.6058	PLN02302, PLN02302, ent-kaurenoic acid oxidase
AT1G36310_2	0	–0.095	–0.248	–1.123	–0.12	ref	0.736	0.4784	0	0.7482	pfam08241, Methyltransf_11, Methyltransferase domain. Members of this family are SAM dependent methyltransferases
AT5G19950_3	0	–0.148	–0.397	–1.858	–0.164	ref	0.9118	0.7789	0.0034	0.9497	pfam08585, DUF1767, Domain of unknown function (DUF1767). Eukaryotic domain of unknown function. This domain is found to the N-terminus of the nucleic acid binding domain
AT3G09470_2	0	–0.141	–0.336	–1.649	–0.158	ref	0.7297	0.506	0	0.7854	pfam05978, UNC-93, Ion channel regulatory protein UNC-93. This family of proteins is a component of a multi-subunit protein complex which is involved in the coordination of muscle contraction. UNC-93 is most likely an ion channel regulatory protein
AT5G58920_1	0	–0.106	–0.243	–1.242	–0.107	ref	0.7561	0.5529	0.0001	0.8397	pfam06455, NADH5_C, NADH dehydrogenase subunit 5 C-terminus. This family represents the C-terminal region of several NADH dehydrogenase subunit 5 proteins and is found in conjunction with pfam00361 and pfam00662
AT5G57630_1	0	–0.134	–0.28	–1.355	–0.12	ref	0.9187	0.8462	0.0135	0.9667	smart00220, S_TKc, Serine/Threonine protein kinases, catalytic domain. Phosphotransferases. Serine or threonine-specific kinase subfamily
AT3G52050_1	0	–0.074	–0.194	–1.039	–0.071	ref	0.7813	0.5423	0	0.8727	smart00475, 53EXOc, 5'-3' exonuclease
AT3G54670_1	0	–0.069	–0.231	–1.144	–0.062	ref	0.9194	0.747	0.0012	0.9669	COG1196, Smc, Chromosome segregation ATPases [Cell division and chromosome partitioning]
AT4G04620_2	0	–0.078	–0.232	–1.117	–0.069	ref	0.8283	0.5688	0.0001	0.9208	cd01611, GABARAP, Ubiquitin domain of GABA-receptor-associated protein. GABARAP (GABA-receptor-associated protein) belongs ot a large family of proteins that mediate intracellular membrane trafficking and/or fusion. GABARAP binds not only to GABA, type A but also to tubulin, gephrin, and ULK1. Orthologues of GABARAP include Gate-16 (golgi-associated ATPase enhancer), LC3 (microtubule-associated p…
AT5G44250_1	0	–0.116	–0.34	–1.55	–0.114	ref	0.799	0.5205	0.0001	0.8815	pfam05705, DUF829, Eukaryotic protein of unknown function (DUF829). This family consists of several uncharacterised eukaryotic proteins
AT1G67590_1	0	–0.247	–0.475	–2.033	–0.284	ref	0.6062	0.465	0	0.6413	pfam03763, Remorin_C, Remorin, C-terminal region. Remorins are plant-specific plasma membrane-associated proteins. In tobacco remorin co-purifies with lipid rafts. Most remorins have a variable, proline-rich C-half and a more conserved N-half that is predicted to form coiled coils. Consistent with this, circular dichroism studies have demonstrated that much of the protein is alpha-helical. Remori…
AT2G32870_1	0	–0.259	–0.469	–2.003	–0.298	ref	0.3809	0.3177	0	0.3273	cd00121, MATH, MATH (meprin and TRAF-C homology) domain; an independent folding unit with an eight-stranded beta-sandwich structure found in meprins, TRAFs and other proteins. Meprins comprise a class of extracellular metalloproteases which are anchored to the membrane and are capable of cleaving growth factors, extracellular matrix proteins, and biologically active peptides. TRAF molecules serve…
AT1G21690_1	0	–0.178	–0.34	–1.383	–0.185	ref	0.6053	0.4668	0	0.6818	PRK00440, rfc, replication factor C small subunit; Reviewed
AT1G15370_1	0	–0.171	–0.28	–1.208	–0.149	ref	0.5025	0.4371	0	0.6434	COG5541, RET3, Vesicle coat complex COPI, zeta subunit [Posttranslational modification, protein turnover, chaperones]
AT4G36210_1	0	–0.194	–0.288	–1.161	–0.19	ref	0.5147	0.469	0.0001	0.6045	pfam05277, DUF726, Protein of unknown function (DUF726). This family consists of several uncharacterised eukaryotic proteins
AT5G65830_1	0	–0.215	–0.338	–1.321	–0.209	ref	0.7003	0.6244	0.0007	0.8065	PLN00113, PLN00113, leucine-rich repeat receptor-like protein kinase; Provisional
AT4G19865_1	0	–0.192	–0.28	–1.19	–0.196	ref	0.5748	0.5377	0.0001	0.6587	PHA03098, PHA03098, kelch-like protein; Provisional
AT1G11530_1	0	–0.182	–0.313	–1.162	–0.207	ref	0.7724	0.6738	0.0018	0.8239	cd02947, TRX_family, TRX family; composed of two groups: Group I, which includes proteins that exclusively encode a TRX domain; and Group II, which are composed of fusion proteins of TRX and additional domains. Group I TRX is a small ancient protein that alter the redox state of target proteins via the reversible oxidation of an active site dithiol, present in a CXXC motif, partially exposed at t…
AT3G09910_1	0	–0.158	–0.283	–1.103	–0.185	ref	0.7501	0.6367	0.0008	0.7965	PLN03118, PLN03118, Rab family protein; Provisional
AT1G07820_1	0	–0.117	–0.34	–1.465	–0.21	ref	0.7075	0.4261	0	0.5544	PLN00035, PLN00035, histone H4; Provisional
AT5G63030_1	0	–0.09	–0.277	–1.219	–0.187	ref	0.9144	0.7524	0.0026	0.8727	cd03419, GRX_GRXh_1_2_like, Glutaredoxin (GRX) family, GRX human class 1 and 2 (h_1_2)-like subfamily; composed of proteins similar to human GRXs, approximately 10 kDa in size, and proteins containing a GRX or GRX-like domain. GRX is a glutathione (GSH) dependent reductase, catalyzing the disulfide reduction of target proteins such as ribonucleotide reductase. It contains a redox active CXXC moti…
AT5G57900_1	0	–0.063	–0.278	–1.299	–0.158	ref	0.9065	0.599	0.0002	0.8102	cd09293, AMN1, Antagonist of mitotic exit network protein 1. Amn1 has been functionally characterized in Saccharomyces cerevisiae as a component of the Antagonist of MEN pathway (AMEN). The AMEN network is activated by MEN (mitotic exit network) via an active Cdc14, and in turn switches off MEN. Amn1 constitutes one of the alternative mechanisms by which MEN may be disrupted. Specifically, Amn1 b…
AT2G26355_1	0	–0.192	–0.496	–2.58	–0.375	ref	0.5088	0.3162	0	0.24	NA
AT4G29240_1	0	–0.097	–0.293	–1.508	–0.211	ref	0.7763	0.475	0	0.5689	PLN00113, PLN00113, leucine-rich repeat receptor-like protein kinase; Provisional
AT1G56460_1	0	–0.066	–0.206	–1.14	–0.17	ref	0.816	0.5301	0	0.5673	pfam04795, PAPA-1, PAPA-1-like conserved region. Family of proteins with a conserved region found in PAPA-1, a PAP-1 binding protein
AT2G33500_2	0	–0.137	–0.307	–1.265	–0.212	ref	0.7115	0.5131	0.0001	0.6372	pfam06203, CCT, CCT motif. This short motif is found in a number of plant proteins. It is rich in basic amino acids and has been called a CCT motif after Co, Col and Toc1. The CCT motif is about 45 amino acids long and contains a putative nuclear localisation signal within the second half of the CCT motif. Toc1 mutants have been identified in this region
AT4G23895_1	0	–0.101	–0.276	–1.158	–0.209	ref	0.8869	0.7192	0.0018	0.8194	smart00233, PH, Pleckstrin homology domain. Domain commonly found in eukaryotic signalling proteins. The domain family possesses multiple functions including the abilities to bind inositol phosphates, and various proteins. PH domains have been found to possess inserted domains (such as in PLC gamma, syntrophins) and to be inserted within other domains. Mutations in Brutons tyrosine kinase (Btk) w…
AT1G17145_1	0	–0.175	–0.333	–1.528	–0.271	ref	0.5912	0.4554	0	0.4645	smart00184, RING, Ring finger. E3 ubiquitin-protein ligase activity is intrinsic to the RING domain of c-Cbl and is likely to be a general function of this domain; Various RING fingers exhibit binding activity towards E2 ubiquitin-conjugating enzymes (Ubc' s)
AT3G48020_1	0	–0.17	–0.343	–1.699	–0.3	ref	0.5563	0.4143	0	0.3505	pfam08601, PAP1, Transcription factor PAP1. The transcription factor Pap1 regulates antioxidant-gene transcription in response to H2O2. This region is cysteine rich. Alkylation of cysteine residues following treatment with a cysteine alkylating agent can mask the accessibility of the nuclear exporter Crm1, triggering nuclear accumulation and Pap1 dependent transcriptional expression
AT4G34510_1	0	–0.109	–0.25	–1.122	–0.201	ref	0.8416	0.6849	0.0007	0.7698	PLN02377, PLN02377, 3-ketoacyl-CoA synthase
AT5G37630_1	0	–0.126	–0.262	–1.102	–0.208	ref	0.7515	0.5792	0.0002	0.6602	pfam12719, Cnd3, Nuclear condensin complex subunits, C-term domain. The Cnd1-3 proteins are the three non-SMC (structural maintenance of chromosomes) proteins that go to make up the mitotic condensation complex along with the two SMC protein families, XCAP-C and XCAP-E, (or in the case of fission yeast, Cut3 and Cut14). The five-member complex seems to be conserved from yeasts to vertebrates. Thi…
AT1G05900_2	0	–0.168	–0.254	–1.393	–0.24	ref	0.7482	0.6962	0.0003	0.7186	COG0177, Nth, Predicted EndoIII-related endonuclease [DNA replication, recombination, and repair]
AT3G58350_1	0	–0.133	–0.213	–1.178	–0.191	ref	0.7009	0.6199	0.0001	0.6537	cd00121, MATH, MATH (meprin and TRAF-C homology) domain; an independent folding unit with an eight-stranded beta-sandwich structure found in meprins, TRAFs and other proteins. Meprins comprise a class of extracellular metalloproteases which are anchored to the membrane and are capable of cleaving growth factors, extracellular matrix proteins, and biologically active peptides. TRAF molecules serve…
AT3G48115_2	0	–0.3	–0.432	–2.227	–0.425	ref	0.4458	0.4292	0	0.3178	NA
AT1G78780_2	0	–0.15	–0.263	–1.251	–0.213	ref	0.8684	0.799	0.0047	0.8767	NA
AT5G54260_1	0	–0.193	–0.324	–1.602	–0.261	ref	0.6534	0.5579	0.0001	0.6197	TIGR00583, mre11, DNA repair protein (mre11). All proteins in this family for which functions are known are subunits of a nuclease complex made up of multiple proteins including MRE11 and RAD50 homologs. The functions of this nuclease complex include recombinational repair and non-homolgous end joining. This family is based on the phylogenomic analysis of JA Eisen (1999, Ph.D. Thesis, Stanford Un…
AT4G37940_1	0	–0.353	–0.538	–2.632	–0.465	ref	0.3814	0.362	0	0.2643	cd00265, MADS_MEF2_like, MEF2 (myocyte enhancer factor 2)-like/Type II subfamily of MADS ( MCM1, Agamous, Deficiens, and SRF (serum response factor) box family of eukaryotic transcriptional regulators. Binds DNA and exists as hetero and homo-dimers. Differs from SRF-like/Type I subgroup mainly in position of the alpha helix responsible for the dimerization interface. Important in homeotic regulat…
AT3G54290_1	0	–0.163	–0.27	–1.2	–0.218	ref	0.6794	0.5823	0.0002	0.6559	COG2846, COG2846, Regulator of cell morphogenesis and NO signaling [Cell division and chromosome partitioning]
AT1G09230_1	0	–0.167	–0.276	–1.411	–0.21	ref	0.5943	0.5104	0	0.5841	cd00590, RRM, RRM (RNA recognition motif), also known as RBD (RNA binding domain) or RNP (ribonucleoprotein domain), is a highly abundant domain in eukaryotes found in proteins involved in post-transcriptional gene expression processes including mRNA and rRNA processing, RNA export, and RNA stability. This domain is 90 amino acids in length and consists of a four-stranded beta-sheet packed agains…
AT2G05590_1	0	–0.217	–0.393	–2.061	–0.287	ref	0.5301	0.4286	0	0.4639	smart00584, TLDc, domain in TBC and LysM domain containing proteins
AT2G24550_1	0	–0.101	–0.253	–1.608	–0.196	ref	0.8872	0.7466	0.0003	0.8369	pfam04592, SelP_N, Selenoprotein P, N terminal region. SelP is the only known eukaryotic selenoprotein that contains multiple selenocysteine (Sec) residues, and accounts for more than 50% of the selenium content of rat and human plasma. It is thought to be glycosylated. SelP may have antioxidant properties. It can attach to epithelial cells, and may protect vascular endothelial cells against pero…
AT2G38370_1	0	–0.07	–0.194	–1.288	–0.142	ref	0.8671	0.6662	0.0001	0.7854	pfam05701, DUF827, Plant protein of unknown function (DUF827). This family consists of several plant proteins of unknown function. Several sequences in this family are described as being "myosin heavy chain-like"
AT2G14530_1	0	–0.083	–0.238	–1.53	–0.147	ref	0.7392	0.4541	0	0.6063	pfam03005, DUF231, Arabidopsis proteins of unknown function
AT2G30840_1	0	–0.097	–0.168	–1.394	–0.146	ref	0.8262	0.7503	0.0001	0.8104	PLN02947, PLN02947, oxidoreductase
AT5G25830_1	0	–0.105	–0.17	–1.262	–0.135	ref	0.8285	0.7713	0.0002	0.8515	smart00401, ZnF_GATA, zinc finger binding to DNA consensus sequence [AT]GATA[AG]
AT1G60670_2	0	–0.103	–0.185	–1.279	–0.162	ref	0.7638	0.6498	0	0.6979	pfam12579, DUF3755, Protein of unknown function (DUF3755). This domain family is found in eukaryotes, and is approximately 40 amino acids in length. There is a single completely conserved residue N that may be functionally important
AT4G39700_1	0	–0.108	–0.223	–1.433	–0.181	ref	0.8613	0.7524	0.0003	0.8325	cd00371, HMA, Heavy-metal-associated domain (HMA) is a conserved domain of approximately 30 amino acid residues found in a number of proteins that transport or detoxify heavy metals, for example, the CPx-type heavy metal ATPases and copper chaperones. HMA domain contains two cysteine residues that are important in binding and transfer of metal ions, such as copper, cadmium, cobalt and zinc. In th…
AT2G22980_2	0	–0.262	–0.512	–3.704	–0.409	ref	0.5276	0.4019	0	0.3761	PLN02209, PLN02209, serine carboxypeptidase
AT3G10140_1	0	–0.078	–0.154	–1.112	–0.127	ref	0.8778	0.7871	0.0004	0.8624	cd00983, recA, RecA is a bacterial enzyme which has roles in homologous recombination, DNA repair, and the induction of the SOS response. RecA couples ATP hydrolysis to DNA strand exchange
AT1G16840_2	0	–0.14	–0.301	–1.659	–0.24	ref	0.6965	0.5096	0	0.5583	pfam08648, DUF1777, Protein of unknown function (DUF1777). This is a family of eukaryotic proteins of unknown function. Some of the proteins in this family are putative nucleic acid binding proteins
AT3G47590_1	0	–0.102	–0.18	–1.025	–0.155	ref	0.7653	0.6553	0.0001	0.7145	pfam12697, Abhydrolase_6, Alpha/beta hydrolase family. This family contains alpha/beta hydrolase enzymes of diverse specificity
AT3G61070_1	0	–0.094	–0.219	–1.396	–0.201	ref	0.9388	0.8694	0.0069	0.9182	pfam05648, PEX11, Peroxisomal biogenesis factor 11 (PEX11). This family consists of several peroxisomal biogenesis factor 11 (PEX11) proteins from several eukaryotic species. The PEX11 peroxisomal membrane proteins promote peroxisome division in multiple eukaryotes
AT5G62710_1	0	–0.103	–0.23	–1.475	–0.207	ref	0.7317	0.5362	0	0.5319	PLN00113, PLN00113, leucine-rich repeat receptor-like protein kinase; Provisional
AT5G06210_1	0	–0.133	–0.294	–1.761	–0.257	ref	0.8459	0.7094	0.0002	0.7633	smart00360, RRM, RNA recognition motif
AT1G48540_2	0	–0.09	–0.185	–1.074	–0.171	ref	0.733	0.566	0	0.56	COG4886, COG4886, Leucine-rich repeat (LRR) protein [Function unknown]
AT3G47675_1	0	–0.103	–0.2	–1.173	–0.178	ref	0.6967	0.5485	0	0.5551	NA
AT2G44740_1	0	–0.229	–0.404	–2.57	–0.369	ref	0.4692	0.3874	0	0.2806	pfam08613, Cyclin, Cyclin. This family includes many different cyclin proteins. Members include the G1/S-specific cyclin pas1, and the phosphate system cyclin PHO80/PHO85
AT3G09660_1	0	–0.172	–0.282	–1.812	–0.286	ref	0.6625	0.5726	0	0.5258	COG1241, MCM2, Predicted ATPase involved in replication control, Cdc46/Mcm family [DNA replication, recombination, and repair]
AT1G22885_1	0	–0.196	–0.322	–1.928	–0.272	ref	0.6536	0.5645	0	0.6049	pfam07172, GRP, Glycine rich protein family. This family of proteins includes several glycine rich proteins as well as two nodulins 16 and 24. The family also contains proteins that are induced in response to various stresses
AT1G75190_2	0	–0.336	–0.509	–3.077	–0.419	ref	0.4953	0.448	0	0.44	PTZ00108, PTZ00108, DNA topoisomerase 2-like protein; Provisional
AT3G61650_1	0	–0.159	–0.243	–1.494	–0.225	ref	0.8696	0.8291	0.0027	0.8791	PLN00222, PLN00222, tubulin gamma chain; Provisional
AT1G20540_1	0	–0.1	–0.198	–1.613	–0.223	ref	0.8795	0.7889	0.0002	0.7813	cd00200, WD40, WD40 domain, found in a number of eukaryotic proteins that cover a wide variety of functions including adaptor/regulatory modules in signal transduction, pre-mRNA processing and cytoskeleton assembly; typically contains a GH dipeptide 11-24 residues from its N-terminus and the WD dipeptide at its C-terminus and is 40 residues long, hence the name WD40; between GH and WD lies a cons…
AT1G24320_1	0	–0.14	–0.305	–2.337	–0.358	ref	0.6576	0.4668	0	0.2937	pfam03200, Glyco_hydro_63, Mannosyl oligosaccharide glucosidase. This is a family of eukaryotic enzymes belonging to glycosyl hydrolase family 63. They catalyse the specific cleavage of the non-reducing terminal glucose residue from Glc(3)Man(9)GlcNAc(2). Mannosyl oligosaccharide glucosidase EC:3.2.1.106 is the first enzyme in the N-linked oligosaccharide processing pathway
AT3G59000_1	0	–0.154	–0.249	–2.064	–0.319	ref	0.7193	0.6347	0	0.487	smart00579, FBD, domain in FBox and BRCT domain containing plant proteins
AT1G58235_1	0	–0.172	–0.269	–2.022	–0.279	ref	0.7425	0.6735	0	0.6549	TIGR00913, 2A0310, amino acid permease (yeast)
AT1G01640_2	0	0.062	–0.233	–1.312	–0.049	ref	0.8948	0.624	0.0001	0.9622	pfam00651, BTB, BTB/POZ domain. The BTB (for BR-C, ttk and bab) or POZ (for Pox virus and Zinc finger) domain is present near the N-terminus of a fraction of zinc finger (pfam00096) proteins and in proteins that contain the pfam01344 motif such as Kelch and a family of pox virus proteins. The BTB/POZ domain mediates homomeric dimerisation and in some instances heteromeric dimerisation. The struct…
AT5G16370_1	0	0.144	–0.296	–1.747	–0.022	ref	0.9316	0.8745	0.0116	0.9959	PRK08162, PRK08162, acyl-CoA synthetase; Validated
AT3G15770_1	0	0.131	–0.148	–1.211	0.004	ref	0.8311	0.847	0.001	0.9988	NA
AT4G00820_1	0	0.117	–0.173	–1.204	–0.037	ref	0.7724	0.7276	0.0001	0.9713	pfam05955, Herpes_gp2, Equine herpesvirus glycoprotein gp2. This family consists of a number of glycoprotein gp2 sequences from equine herpesviruses
AT1G80420_3	0	0.084	–0.267	–1.231	–0.079	ref	0.8969	0.6954	0.0007	0.9518	pfam00533, BRCT, BRCA1 C Terminus (BRCT) domain. The BRCT domain is found predominantly in proteins involved in cell cycle checkpoint functions responsive to DNA damage. The BRCT domain of XRCC1 forms a homodimer in the crystal structure. This suggests that pairs of BRCT domains associate as homo- or heterodimers. BRCT domains are often found as tandem-repeat pairs. Structures of the BRCA1 BRCT d…
AT1G04970_1	0	–0.062	–0.318	–1.476	–0.091	ref	0.9544	0.7609	0.0023	0.9665	cd00026, BPI2, BPI/LBP/CETP C-terminal domain; Bactericidal permeability-increasing protein (BPI) / Lipopolysaccharide-binding protein (LBP) / Cholesteryl ester transfer protein (CETP) C-terminal domain; binds to and neutralizes lipopolysaccharides from the outer membrane of Gram-negative bacteria.; Apolar pockets on the concave surface bind a molecule of phosphatidylcholine, primarily by interac…
AT4G15380_1	0	–0.051	–0.411	–1.985	–0.086	ref	0.9342	0.4953	0	0.9337	PLN02687, PLN02687, flavonoid 3'-monooxygenase
AT2G23030_1	0	–0.05	–0.28	–1.286	–0.105	ref	0.9645	0.7988	0.0056	0.9616	smart00220, S_TKc, Serine/Threonine protein kinases, catalytic domain. Phosphotransferases. Serine or threonine-specific kinase subfamily
AT2G30880_1	0	–0.001	–0.231	–1.004	–0.048	ref	0.9979	0.4993	0.0001	0.936	cd00821, PH, Pleckstrin homology (PH) domain. Pleckstrin homology (PH) domain. PH domains are only found in eukaryotes. They share little sequence conservation, but all have a common fold, which is electrostatically polarized. PH domains also have diverse functions. They are often involved in targeting proteins to the plasma membrane, but few display strong specificity in lipid binding. Any speci…
AT5G16310_1	0	–0.011	–0.325	–1.37	–0.075	ref	0.9896	0.6463	0.0006	0.9598	cd09617, Peptidase_C12_UCH37_BAP1, Cysteine peptidase C12 containing ubiquitin carboxyl-terminal hydrolase (UCH) families UCH37 (UCH-L5) and BAP1. This ubiquitin C-terminal hydrolase (UCH) family includes UCH37 (also known as UCH-L5) and BRCA1-associated protein-1 (BAP1). They contain a UCH catalytic domain as well as an additional C-terminal extension which plays a role in protein-protein intera…
AT1G03520_1	0	–0.009	–0.555	–2.466	–0.25	ref	0.9907	0.4541	0	0.746	PLN03183, PLN03183, acetylglucosaminyltransferase family protein; Provisional
AT5G56980_1	0	–0.012	–0.237	–1.097	–0.124	ref	0.9922	0.8268	0.0104	0.948	pfam05553, DUF761, Cotton fibre expressed protein. This family consists of several plant proteins of unknown function. Three of the sequences (from Gossypium hirsutum) in this family are described as cotton fibre expressed proteins. The remaining sequences, found in Arabidopsis thaliana, are uncharacterised
AT3G15920_1	0	0.008	–0.27	–1.291	–0.105	ref	0.9835	0.4378	0	0.7778	cd06879, PX_UP1_plant, The phosphoinositide binding Phox Homology domain of uncharacterized plant proteins. The PX domain is a phosphoinositide (PI) binding module involved in targeting proteins to PI-enriched membranes. Members in this subfamily are uncharacterized fungal proteins containing a PX domain. PX domain harboring proteins have been implicated in highly diverse functions such as cell s…
AT4G34760_1	0	–0.019	–0.273	–1.37	–0.126	ref	0.9692	0.5481	0	0.8218	PLN03090, PLN03090, auxin-responsive family protein; Provisional
AT1G21920_1	0	0.016	–0.287	–1.261	–0.137	ref	0.984	0.6774	0.0008	0.8964	PLN03185, PLN03185, phosphatidylinositol phosphate kinase; Provisional
AT3G54380_1	0	–0.007	–0.296	–1.209	–0.153	ref	0.9888	0.4784	0.0001	0.7223	COG5079, SAC3, Nuclear protein export factor [Intracellular trafficking and secretion / Cell division and chromosome partitioning]
AT2G45380_2	0	–0.017	–0.353	–1.414	–0.137	ref	0.9709	0.4371	0	0.7735	pfam10248, Mlf1IP, Myelodysplasia-myeloid leukemia factor 1-interacting protein. This entry is the conserved central region of a group of proteins that are putative transcriptional repressors. The structure contains a putative 14-3-3 binding motif involved in the subcellular localisation of various regulatory molecules, and it may be that interaction with the transcription factor DREF could be re…
AT3G46060_1	0	–0.081	–0.724	–2.925	–0.252	ref	0.9304	0.4479	0	0.8238	cd01867, Rab8_Rab10_Rab13_like, Rab8/Sec4/Ypt2. Rab8/Sec4/Ypt2 are known or suspected to be involved in post-Golgi transport to the plasma membrane. It is likely that these Rabs have functions that are specific to the mammalian lineage and have no orthologs in plants. Rab8 modulates polarized membrane transport through reorganization of actin and microtubules, induces the formation of new surface…
AT1G03520_2	0	–0.063	–0.445	–1.88	–0.2	ref	0.879	0.3795	0	0.6351	PLN03183, PLN03183, acetylglucosaminyltransferase family protein; Provisional
AT1G49032_1	0	–0.032	–0.31	–1.168	–0.165	ref	0.9794	0.7928	0.0124	0.9327	NA
AT1G71020_1	0	–0.053	–0.313	–1.174	–0.148	ref	0.9241	0.5664	0.0003	0.8327	smart00504, Ubox, Modified RING finger domain. Modified RING finger domain, without the full complement of Zn2+-binding ligands. Probable involvement in E2-dependent ubiquitination
AT1G55880_1	0	–0.008	–0.305	–1.796	–0.165	ref	0.9863	0.4698	0	0.6966	PLN02356, PLN02356, phosphateglycerate kinase
AT3G56140_1	0	–0.019	–0.185	–1.022	–0.108	ref	0.9796	0.7943	0.0019	0.9238	pfam11891, DUF3411, Domain of unknown function (DUF3411). This presumed domain is functionally uncharacterised. This domain is found in eukaryotes. This domain is typically between 168 to 186 amino acids in length. This domain has a conserved RYQ sequence motif
AT1G15240_1	0	–0.043	–0.272	–1.569	–0.145	ref	0.9292	0.5665	0	0.8006	pfam02194, PXA, PXA domain. This domain is associated with PX domains pfam00787
AT3G58810_2	0	–0.045	–0.286	–1.675	–0.157	ref	0.9189	0.5201	0	0.7446	TIGR01297, CDF, cation diffusion facilitator family transporter. This model describes a broadly distributed family of transporters, a number of which have been shown to transport divalent cations of cobalt, cadmium and/or zinc. The family has six predicted transmembrane domains. Members of the family are variable in length because of variably sized inserts, often containing low-complexity sequence
AT1G22180_3	0	–0.039	–0.188	–1.024	–0.097	ref	0.9362	0.6945	0.0003	0.8893	smart00516, SEC14, Domain in homologues of a S. cerevisiae phosphatidylinositol transfer protein (Sec14p). Domain in homologues of a S. cerevisiae phosphatidylinositol transfer protein (Sec14p) and in RhoGAPs, RhoGEFs and the RasGAP, neurofibromin (NF1). Lipid-binding domain. The SEC14 domain of Dbl is known to associate with G protein beta/gamma subunits
AT2G26980_1	0	–0.039	–0.224	–1.235	–0.135	ref	0.9491	0.7014	0.0003	0.862	smart00220, S_TKc, Serine/Threonine protein kinases, catalytic domain. Phosphotransferases. Serine or threonine-specific kinase subfamily
AT3G57470_1	0	–0.037	–0.181	–1.03	–0.109	ref	0.9524	0.7669	0.0009	0.9033	COG1025, Ptr, Secreted/periplasmic Zn-dependent peptidases, insulinase-like [Posttranslational modification, protein turnover, chaperones]
AT4G25835_1	0	–0.025	–0.305	–1.71	–0.129	ref	0.9805	0.7483	0.0006	0.9352	pfam00004, AAA, ATPase family associated with various cellular activities (AAA). AAA family proteins often perform chaperone-like functions that assist in the assembly, operation, or disassembly of protein complexes
AT5G45300_1	0	–0.005	–0.191	–1.054	–0.078	ref	0.9958	0.8269	0.0044	0.9637	PLN02705, PLN02705, beta-amylase
AT3G10440_1	0	–0.045	–0.289	–1.625	–0.127	ref	0.9556	0.7094	0.0003	0.9206	pfam07557, Shugoshin_C, Shugoshin C terminus. Shugoshin-like proteins contain this conserved sequence at the C terminus, which is rich in basic amino-acids. Shugoshin (Sgo1) protects Rec8 at centromeres during anaphase I (during meiosis) so that sister chromatids remain tethered. Sgo2 is a paralogue of Sgo1 and is involved in correctly orienting sister-centromeres
AT4G11830_1	0	–0.04	–0.188	–1.105	–0.075	ref	0.9539	0.7745	0.0009	0.9504	PLN03008, PLN03008, Phospholipase D delta
AT4G20330_1	0	–0.081	–0.288	–1.661	–0.132	ref	0.8677	0.5726	0	0.8426	COG5174, TFA2, Transcription initiation factor IIE, beta subunit [Transcription]
AT2G22088_1	0	–0.078	–0.305	–1.896	–0.153	ref	0.9027	0.6331	0.0001	0.8624	MTH00095, ND5, NADH dehydrogenase subunit 5; Provisional
AT1G26208_1	0	–0.013	–0.355	–2.258	–0.103	ref	0.9794	0.4396	0	0.8624	NA
AT1G70100_3	0	–0.016	–0.19	–1.136	–0.071	ref	0.9784	0.7322	0.0003	0.9421	PTZ00108, PTZ00108, DNA topoisomerase 2-like protein; Provisional
AT5G52410_1	0	–0.001	–0.243	–1.506	–0.047	ref	0.9994	0.6548	0.0001	0.9695	COG1196, Smc, Chromosome segregation ATPases [Cell division and chromosome partitioning]
AT3G18560_1	0	0.013	–0.238	–1.322	–0.138	ref	0.9777	0.567	0	0.7703	pfam03251, Tymo_45kd_70kd, Tymovirus 45/70Kd protein. Tymoviruses are single stranded RNA viruses. This family includes a protein of unknown function that has been named based on its molecular weight. Tymoviruses such as the ononis yellow mosaic tymovirus encode only three proteins. Of these two are overlapping this protein overlaps a larger ORF that is thought to be the polymerase
AT3G22460_1	0	0.068	–0.28	–1.691	–0.131	ref	0.9134	0.6518	0.0001	0.8879	PLN02565, PLN02565, cysteine synthase
AT3G25730_1	0	0.027	–0.297	–1.798	–0.117	ref	0.976	0.7279	0.0003	0.9354	pfam02362, B3, B3 DNA binding domain. This is a family of plant transcription factors with various roles in development, the aligned region corresponds the B3 DNA binding domain as described in this domain is found in VP1/AB13 transcription factors. Some proteins also have a second AP2 DNA binding domain pfam00847 such as RAV1. DNA binding activity was demonstrated by
AT2G43610_1	0	–0.022	–0.222	–1.319	0.025	ref	0.966	0.6281	0.0001	0.9803	cd00325, chitinase_glyco_hydro_19, Glycoside hydrolase family 19 chitinase domain. Chitinases are enzymes that catalyze the hydrolysis of the beta-1,4-N-acetyl-D-glucosamine linkages in chitin polymers. Family 19 chitinases are found primarily in plants (classes I, III, and IV), but some are found in bacteria. Class I and II chitinases are similar in their catalytic domains. Class I chitinases ha…
AT4G40085_1	0	–0.028	–0.24	–1.573	0.027	ref	0.9863	0.878	0.0079	0.9937	NA
AT3G01150_2	0	–0.032	–0.188	–1.109	–0.019	ref	0.969	0.8165	0.0024	0.9905	TIGR01649, hnRNP-L_PTB, hnRNP-L/PTB/hephaestus splicing factor family. Included in this family of heterogeneous ribonucleoproteins are PTB (polypyrimidine tract binding protein) and hnRNP-L. These proteins contain four RNA recognition motifs (rrm: pfam00067)
AT4G24900_1	0	–0.076	–0.395	–2.386	–0.045	ref	0.8851	0.4817	0	0.9704	COG1928, PMT1, Dolichyl-phosphate-mannose--protein O-mannosyl transferase [Posttranslational modification, protein turnover, chaperones]
AT3G55600_1	0	–0.041	–0.256	–1.57	–0.013	ref	0.9398	0.6137	0	0.9905	pfam09753, Use1, Membrane fusion protein Use1. This entry is of a family of proteins all approximately 300 residues in length. The proteins have a single C-terminal trans-membrane domain and a SNARE [soluble NSF (N-ethylmaleimide-sensitive fusion protein) attachment protein receptor] domain of approximately 60 residues. The SNARE domains are essential for membrane fusion and are conserved from ye…
AT3G17365_1	0	–0.02	–0.177	–1.148	–0.021	ref	0.9789	0.8035	0.0011	0.9887	cd02440, AdoMet_MTases, S-adenosylmethionine-dependent methyltransferases (SAM or AdoMet-MTase), class I; AdoMet-MTases are enzymes that use S-adenosyl-L-methionine (SAM or AdoMet) as a substrate for methyltransfer, creating the product S-adenosyl-L-homocysteine (AdoHcy). There are at least five structurally distinct families of AdoMet-MTases, class I being the largest and most diverse. Within th…
AT1G26440_2	0	–0.018	–0.218	–1.277	–0.023	ref	0.9695	0.5986	0.0001	0.9806	pfam07168, FAE_3-kCoA_syn1, Fatty acid elongase 3-ketoacyl-CoA synthase 1. Heterocyclic nitrogen compounds such as allantoin may serve as nitrogen sources or nitrogen transport compounds in plants that are not able to fix nitrogen. This family represents a highly conserved group of allantoin transporters; it has 10 putative transmembrane domains with a large cytosolic central domain containing a …
AT5G63950_1	0	–0.041	–0.366	–2.095	–0.015	ref	0.9562	0.5856	0	0.9922	COG0553, HepA, Superfamily II DNA/RNA helicases, SNF2 family [Transcription / DNA replication, recombination, and repair]
AT1G27590_1	0	–0.097	–0.302	–1.789	–0.024	ref	0.7736	0.4667	0	0.9782	pfam11935, DUF3453, Domain of unknown function (DUF3453). This presumed domain is functionally uncharacterised. This domain is found in eukaryotes. This domain is typically between 239 to 261 amino acids in length
AT5G07320_1	0	–0.093	–0.285	–1.819	–0.021	ref	0.8468	0.5852	0	0.9866	PTZ00169, PTZ00169, ADP/ATP transporter on adenylate translocase; Provisional
AT1G51560_1	0	–0.074	–0.279	–1.672	–0.031	ref	0.8657	0.5529	0	0.9771	pfam01243, Pyridox_oxidase, Pyridoxamine 5'-phosphate oxidase
AT3G18940_1	0	–0.038	–0.152	–1.012	–0.004	ref	0.9487	0.7939	0.0007	0.9984	pfam09754, PAC2, PAC2 family. This PAC2 (Proteasome assembly chaperone) family of proteins is found in bacteria, archaea and eukaryotes. Proteins in this family are typically between 247 and 307 amino acids in length. These proteins function as a chaperone for the 26S proteasome. The 26S proteasome mediates ubiquitin-dependent proteolysis in eukaryotic cells. A number of studies including very re…
AT3G43220_1	0	–0.07	–0.173	–1.092	–0.006	ref	0.9129	0.8009	0.0011	0.9973	pfam02383, Syja_N, SacI homology domain. This Pfam family represents a protein domain which shows homology to the yeast protein SacI. The SacI homology domain is most notably found at the amino terminal of the inositol 5'-phosphatase synaptojanin
AT1G27290_2	0	–0.08	–0.225	–1.33	–0.05	ref	0.902	0.7465	0.0005	0.9721	PRK12678, PRK12678, transcription termination factor Rho; Provisional
AT5G38200_1	0	–0.184	–0.504	–2.99	–0.128	ref	0.5773	0.3473	0	0.8091	cd01745, GATase1_2, Subgroup of proteins having the Type 1 glutamine amidotransferase (GATase1) domain. This group contains a subgroup of proteins having the Type 1 glutamine amidotransferase (GATase1) domain. GATase activity catalyses the transfer of ammonia from the amide side chain of glutamine to an acceptor substrate. Glutamine amidotransferases (GATase) includes the triad family of amidotra…
AT3G21680_1	0	–0.081	–0.204	–1.278	–0.045	ref	0.8962	0.7624	0.0005	0.9752	TIGR00606, rad50, rad50. All proteins in this family for which functions are known are involvedin recombination, recombinational repair, and/or non-homologous end joining.They are components of an exonuclease complex with MRE11 homologs. This family is distantly related to the SbcC family of bacterial proteins.This family is based on the phylogenomic analysis of JA Eisen (1999, Ph.D. Thesis, Stan…
AT5G53220_3	0	–0.111	–0.358	–2.379	–0.068	ref	0.8566	0.5855	0	0.9617	COG5099, COG5099, RNA-binding protein of the Puf family, translational repressor [Translation, ribosomal structure and biogenesis]
AT5G16180_1	0	–0.096	–0.267	–1.482	–0.004	ref	0.9316	0.82	0.0036	0.9992	smart01103, CRS1_YhbY, Escherichia coli YhbY is associated with pre-50S ribosomal subunits, which implies a function in ribosome assembly. GFP fused to a single-domain CRM protein from maize localises to the nucleolus, suggesting that an analogous activity may have been retained in plants. A CRM domain containing protein in plant chloroplasts has been shown to function in group I and II intron sp…
AT5G65180_1	0	–0.087	–0.209	–1.144	–0.021	ref	0.8285	0.6444	0.0001	0.9834	smart00582, RPR, domain present in proteins, which are involved in regulation of nuclear pre-mRNA
AT1G60610_1	0	–0.133	–0.411	–1.94	–0.061	ref	0.7612	0.4541	0	0.9524	PRK00654, glgA, glycogen synthase; Provisional
AT5G35410_1	0	–0.104	–0.36	–1.746	–0.039	ref	0.8338	0.5224	0	0.9752	smart00220, S_TKc, Serine/Threonine protein kinases, catalytic domain. Phosphotransferases. Serine or threonine-specific kinase subfamily
AT3G43430_1	0	–0.127	–0.363	–1.636	–0.044	ref	0.6995	0.4242	0	0.9598	cd00162, RING, RING-finger (Really Interesting New Gene) domain, a specialized type of Zn-finger of 40 to 60 residues that binds two atoms of zinc; defined by the 'cross-brace' motif C-X2-C-X(9-39)-C-X(1-3)- H-X(2-3)-(N/C/H)-X2-C-X(4-48)C-X2-C; probably involved in mediating protein-protein interactions; identified in a proteins with a wide range of functions such as viral replication, signal tra…
AT3G19900_1	0	–0.078	–0.25	–1.268	–0.046	ref	0.8866	0.6634	0.0003	0.971	pfam11267, DUF3067, Protein of unknown function (DUF3067). This family of proteins has no known function
AT2G31150_1	0	–0.055	–0.283	–1.341	–0.033	ref	0.9091	0.5574	0.0001	0.977	pfam10243, MIP-T3, Microtubule-binding protein MIP-T3. This protein, which interacts with both microtubules and TRAF3 (tumour necrosis factor receptor-associated factor 3), is conserved from worms to humans. The N-terminal region is the microtubule binding domain and is well-conserved; the C-terminal 100 residues, also well-conserved, constitute the coiled-coil region which binds to TRAF3. The ce…
AT5G41480_1	0	–0.071	–0.439	–2.063	–0.04	ref	0.9305	0.5773	0.0001	0.9824	PLN02913, PLN02913, dihydrofolate synthetase
AT5G26610_2	0	–0.093	–0.372	–1.721	–0.062	ref	0.7896	0.4061	0	0.9303	smart00443, G_patch, glycine rich nucleic binding domain. A predicted glycine rich nucleic binding domain found in the splicing factor 45, SON DNA binding protein and D-type Retrovirus- polyproteins
AT2G27170_1	0	–0.054	–0.291	–1.522	–0.035	ref	0.8843	0.4683	0	0.9683	COG1196, Smc, Chromosome segregation ATPases [Cell division and chromosome partitioning]
AT3G54620_2	0	–0.115	–0.26	–1.209	–0.062	ref	0.7226	0.5176	0.0001	0.9297	smart00338, BRLZ, basic region leucin zipper
AT4G17510_1	0	–0.109	–0.23	–1.098	–0.056	ref	0.7075	0.5301	0.0001	0.9302	cd09616, Peptidase_C12_UCH_L1_L3, Cysteine peptidase C12 containing ubiquitin carboxyl-terminal hydrolase (UCH) families L1 and L3. This ubiquitin C-terminal hydrolase (UCH) family includes UCH-L1 and UCH-L3, the two members sharing around 53% sequence identity as well as conserved catalytic residues. Both enzymes hydrolyze carboxyl terminal esters and amides of ubiquitin (Ub). UCH-L1, in dimeric…
AT3G28950_1	0	–0.169	–0.342	–1.579	–0.113	ref	0.5666	0.4255	0	0.8131	pfam06094, AIG2, AIG2-like family. AIG2 is an Arabidopsis proteins that exhibit RPS2- and avrRpt2-dependent induction early after infection with Pseudomonas syringae pv maculicola strain ES4326 carrying avrRpt2
AT2G25310_1	0	–0.139	–0.3	–1.304	–0.081	ref	0.7376	0.5528	0.0001	0.9263	pfam09430, DUF2012, Protein of unknown function (DUF2012). This is a eukaryotic family of uncharacterised proteins
AT3G04810_2	0	–0.12	–0.27	–1.112	–0.081	ref	0.7879	0.5959	0.0003	0.9293	cd08215, STKc_Nek, Catalytic domain of the Protein Serine/Threonine Kinase, Never In Mitosis gene A-related kinase. Serine/Threonine Kinases (STKs), Never In Mitosis gene A (NIMA)-related kinase (Nek) family, catalytic (c) domain. STKs catalyze the transfer of the gamma-phosphoryl group from ATP to serine/threonine residues on protein substrates. The Nek family is part of a larger superfamily tha…
AT5G03050_1	0	–0.016	–0.284	–1.247	–0.02	ref	0.9867	0.7466	0.0023	0.9911	pfam09744, Jnk-SapK_ap_N, JNK_SAPK-associated protein-1. This is the N-terminal 200 residues of a set of proteins conserved from yeasts to humans. Most of the proteins in this entry have an RhoGEF pfam00621 domain at their C-terminal end
AT5G60450_1	0	–0.015	–0.333	–1.38	–0.007	ref	0.9867	0.6526	0.0007	0.9975	pfam06507, Auxin_resp, Auxin response factor. A conserved region of auxin-responsive transcription factors
AT1G78780_3	0	–0.045	–0.344	–1.458	–0.061	ref	0.9608	0.6842	0.001	0.9739	NA
AT1G16170_1	0	–0.079	–0.449	–1.928	0.011	ref	0.8934	0.469	0	0.9941	NA
AT5G43680_1	0	–0.044	–0.309	–1.434	0.014	ref	0.9834	0.8848	0.0411	0.9979	TIGR01410, tatB, twin arginine-targeting protein translocase TatB. This model represents the TatB protein of a Sec-independent system for transporting folded proteins, often with a bound redox cofactor, across the bacterial inner membrane. TatC is the multiple membrane spanning component. TatB, like the related TatA/E proteins, appears to span the membrane one time. The tat system recognizes prot…
AT3G57320_2	0	–0.048	–0.298	–1.284	–0.016	ref	0.8985	0.4554	0	0.9861	TIGR00998, 8a0101, efflux pump membrane protein (multidrug resistance protein A)
AT1G23120_1	0	–0.026	–0.307	–1.126	0	ref	0.9679	0.5874	0.0005	0.9998	smart01037, Bet_v_1, Pathogenesis-related protein Bet v I family. This family is named after Bet v 1, the major birch pollen allergen. This protein belongs to family 10 of plant pathogenesis-related proteins (PR-10), cytoplasmic proteins of 15-17 kd that are wide-spread among dicotyledonous plants. In recent years, a number of diverse plant proteins with low sequence similarity to Bet v 1 was ide…
AT5G44730_1	0	–0.017	–0.468	–1.746	0.015	ref	0.9872	0.6023	0.0006	0.9944	TIGR02252, DREG-2, REG-2-like, HAD superfamily (subfamily IA) hydrolase. This family of proteins includes uncharacterized sequences from eukaryotes, cyanobacteria and Leptospira as well as the DREG-2 protein from Drosophila melanogaster which has been identified as a rhythmically (diurnally) regulated gene. This family is a member of the Haloacid Dehalogenase (HAD) superfamily of aspartate-nucleo…
AT4G16260_1	0	0.011	–0.272	–1.143	0.024	ref	0.9914	0.7584	0.0037	0.9904	pfam00332, Glyco_hydro_17, Glycosyl hydrolases family 17
AT1G03470_2	0	–0.009	–0.34	–1.634	0.091	ref	0.9807	0.3874	0	0.8384	pfam07765, KIP1, KIP1-like protein. This is a family of sequences found exclusively in plants. They are similar to kinase interacting protein 1 (KIP1), which has been found to interact with the kinase domain of PRK1, a receptor-like kinase. This particular region contains two coiled-coils, which are described as motifs involved in protein-protein interactions. It has also been suggested that the …
AT5G06800_1	0	–0.039	–0.355	–1.515	0.057	ref	0.9481	0.5275	0.0001	0.9617	TIGR01557, myb_SHAQKYF, myb-like DNA-binding domain, SHAQKYF class. This model describes a DNA-binding domain restricted to (but common in) plant proteins, many of which also contain a response regulator domain. The domain appears related to the Myb-like DNA-binding domain described by pfam00249. It is distinguished in part by a well-conserved motif SH[AL]QKY[RF] at the C-terminal end of the motif
AT3G09035_1	0	0.055	–0.283	–1.371	0.095	ref	0.9429	0.6959	0.0006	0.9422	cd06899, lectin_legume_LecRK_Arcelin_ConA, legume lectins, lectin-like receptor kinases, arcelin, concanavalinA, and alpha-amylase inhibitor. This alignment model includes the legume lectins (also known as agglutinins), the arcelin (also known as phytohemagglutinin-L) family of lectin-like defense proteins, the LecRK family of lectin-like receptor kinases, concanavalinA (ConA), and an alpha-amyla…
AT1G58227_1	0	0.038	–0.285	–1.767	0.125	ref	0.9697	0.7666	0.0005	0.9387	smart00159, PTX, Pentraxin / C-reactive protein / pentaxin family. This family form a doscoid pentameric structure. Human serum amyloid P demonstrates calcium-mediated ligand-binding
AT2G21187_2	0	0.043	–0.243	–1.38	0.075	ref	0.9739	0.855	0.0078	0.9775	NA
AT4G39420_2	0	–0.041	–0.435	–2.388	0.075	ref	0.9639	0.5913	0.0001	0.9676	NA
AT3G01850_2	0	–0.014	–0.295	–1.551	–0.027	ref	0.9725	0.4436	0	0.9739	PLN02334, PLN02334, ribulose-phosphate 3-epimerase
AT3G19895_1	0	0.003	–0.285	–1.488	–0.037	ref	0.9981	0.7617	0.0013	0.9858	COG3491, PcbC, Isopenicillin N synthase and related dioxygenases [General function prediction only]
AT5G50720_1	0	0	–0.318	–1.669	0.012	ref	0.9999	0.7896	0.0023	0.9971	pfam03134, TB2_DP1_HVA22, TB2/DP1, HVA22 family. This family includes members from a wide variety of eukaryotes. It includes the TB2/DP1 (deleted in polyposis) protein, which in humans is deleted in severe forms of familial adenomatous polyposis, an autosomal dominant oncological inherited disease. The family also includes the plant protein of known similarity to TB2/DP1, the HVA22 abscisic acid-…
AT5G65210_2	0	0.025	–0.279	–1.526	0.034	ref	0.9715	0.6658	0.0002	0.9812	smart00338, BRLZ, basic region leucin zipper
AT3G15630_1	0	0.054	–0.23	–1.412	0.017	ref	0.9739	0.8963	0.0192	0.9964	pfam01700, Orbi_VP3, Orbivirus VP3 (T2) protein. The orbivirus VP3 protein is part of the virus core and makes a 'subcore' shell made up of 120 copies of the 100K protein. VP3 particles can also bind RNA and are fundamental in the early stages of viral core formation. Also found in the family is structural core protein VP2 from broadhaven virus which is similar to VP3 in bluetongue virus. Orbivir…
AT5G11160_1	0	0.081	–0.17	–1.159	0.03	ref	0.8566	0.7401	0.0002	0.9778	PLN02293, PLN02293, adenine phosphoribosyltransferase
AT4G13030_1	0	0.066	–0.198	–1.248	0.053	ref	0.932	0.8072	0.0013	0.9752	TIGR02203, MsbA_lipidA, lipid A export permease/ATP-binding protein MsbA. This family consists of a single polypeptide chain transporter in the ATP-binding cassette (ABC) transporter family, MsbA, which exports lipid A. It may also act in multidrug resistance. Lipid A, a part of lipopolysaccharide, is found in the outer leaflet of the outer membrane of most Gram-negative bacteria. Members of this…
AT5G18610_1	0	–0.142	–0.338	–1.579	–0.032	ref	0.776	0.5657	0.0001	0.9805	cd00180, PKc, Catalytic domain of Protein Kinases. Protein Kinases (PKs), catalytic (c) domain. PKs catalyze the transfer of the gamma-phosphoryl group from ATP to serine/threonine or tyrosine residues on protein substrates. The PK family is part of a larger superfamily that includes the catalytic domains of RIO kinases, aminoglycoside phosphotransferase, choline kinase, phosphoinositide 3-kinase…
AT5G45600_1	0	–0.149	–0.32	–1.442	–0.025	ref	0.8722	0.759	0.0026	0.9905	pfam03366, YEATS, YEATS family. We have named this family the YEATS family, after `YNK7', `ENL', `AF-9', and `TFIIF small subunit'. This family also contains the GAS41 protein. All these proteins are thought to have a transcription stimulatory activity
AT4G20110_1	0	–0.158	–0.413	–1.879	–0.007	ref	0.8808	0.7214	0.0012	0.9984	cd02125, PA_VSR, PA_VSR: Protease-associated (PA) domain-containing plant vacuolar sorting receptor (VSR). This group includes various PA domain-containing VSRs such as garden pea BP-80, pumpkin PV72, and various Arabidopsis VSRs including AtVSR1. In contrast to most eukaryotes, which only have one or two VSRs, plants have several. This may in part be a reflection of having a more complex vacuola…
AT5G51620_1	0	–0.102	–0.272	–1.187	–0.007	ref	0.8853	0.7251	0.0016	0.9974	pfam03665, UPF0172, Uncharacterised protein family (UPF0172). In Chlamydomonas reinhardtii the protein TLA1 (truncated light-harvesting chlorophyll antenna size) apparently regulates genes that define the chlorophyll-a antenna size in the photosynthetic apparatus. This family was formerly known as UPF0172
AT4G03070_1	0	–0.154	–0.317	–1.574	–0.004	ref	0.7205	0.5515	0.0001	0.9979	PLN02365, PLN02365, 2-oxoglutarate-dependent dioxygenase
AT3G24670_1	0	–0.085	–0.241	–1.246	0.048	ref	0.8601	0.6407	0.0002	0.967	smart00656, Amb_all, Amb_all domain
AT5G11340_1	0	–0.145	–0.359	–1.833	0.059	ref	0.6639	0.4371	0	0.9393	pfam00583, Acetyltransf_1, Acetyltransferase (GNAT) family. This family contains proteins with N-acetyltransferase functions such as Elp3-related proteins
AT5G04830_2	0	–0.131	–0.31	–1.282	0.022	ref	0.7419	0.5243	0.0001	0.9838	pfam07366, SnoaL, SnoaL-like polyketide cyclase. This family includes SnoaL a polyketide cyclase involved in nogalamycin biosynthesis. This family was formerly known as DUF1486. The proteins in this family adopt a distorted alpha-beta barrel fold. Structural data together with site-directed mutagenesis experiments have shown that SnoaL has a different mechanism to that of the classical aldolase f…
AT5G19210_1	0	–0.24	–0.489	–1.913	–0.037	ref	0.7068	0.5435	0.0002	0.9834	COG0513, SrmB, Superfamily II DNA and RNA helicases [DNA replication, recombination, and repair / Transcription / Translation, ribosomal structure and biogenesis]
AT5G43540_1	0	–0.12	–0.346	–1.284	0.006	ref	0.6542	0.3843	0	0.9942	smart00355, ZnF_C2H2, zinc finger
AT5G18240_5	0	–0.109	–0.283	–1.02	–0.132	ref	0.8386	0.6329	0.0012	0.8773	TIGR01557, myb_SHAQKYF, myb-like DNA-binding domain, SHAQKYF class. This model describes a DNA-binding domain restricted to (but common in) plant proteins, many of which also contain a response regulator domain. The domain appears related to the Myb-like DNA-binding domain described by pfam00249. It is distinguished in part by a well-conserved motif SH[AL]QKY[RF] at the C-terminal end of the motif
AT5G53350_1	0	–0.127	–0.301	–1.058	–0.137	ref	0.8315	0.6544	0.0018	0.8925	PRK05342, clpX, ATP-dependent protease ATP-binding subunit ClpX; Provisional
AT5G16120_1	0	–0.144	–0.442	–1.506	–0.177	ref	0.6288	0.3532	0	0.6381	PLN02385, PLN02385, hydrolase; alpha/beta fold family protein
AT4G22820_1	0	–0.061	–0.312	–1.095	–0.119	ref	0.9475	0.7254	0.0049	0.9373	smart00154, ZnF_AN1, AN1-like Zinc finger. Zinc finger at the C-terminus of An1, a ubiquitin-like protein in Xenopus laevis
AT5G25560_1	0	–0.214	–0.828	–2.946	–0.316	ref	0.7565	0.3874	0	0.7154	pfam05495, zf-CHY, CHY zinc finger. This family of domains are likely to bind to zinc ions. They contain many conserved cysteine and histidine residues. We have named this domain after the N-terminal motif CXHY. This domain can be found in isolation in some proteins, but is also often associated with pfam00097. One of the proteins in this family is a mitochondrial intermembrane space protein call…
AT1G68580_1	0	–0.077	–0.462	–1.713	–0.15	ref	0.9052	0.483	0.0001	0.8681	cd04721, BAH_plant_1, BAH, or Bromo Adjacent Homology domain, plant-specific sub-family with unknown function. BAH domains are found in a variety of proteins playing roles in transcriptional silencing and the remodeling of chromatin. It is assumed that in most or all of these instances the BAH domain mediates protein-protein interactions
AT1G13990_3	0	–0.143	–0.387	–1.562	–0.143	ref	0.8557	0.6522	0.0008	0.9223	PLN02738, PLN02738, carotene beta-ring hydroxylase
AT3G24740_1	0	–0.136	–0.351	–1.472	–0.123	ref	0.7665	0.5224	0.0001	0.8706	pfam07800, DUF1644, Protein of unknown function (DUF1644). This family consists of sequences found in a number of hypothetical plant proteins of unknown function. The region of interest contains nine highly conserved cysteine residues and is approximately 160 amino acids in length, and is probably a zinc-binding domain
AT2G13100_2	0	–0.104	–0.286	–1.108	–0.095	ref	0.8631	0.6575	0.0011	0.9334	cd06174, MFS, The Major Facilitator Superfamily (MFS) is a large and diverse group of secondary transporters that includes uniporters, symporters, and antiporters. MFS proteins facilitate the transport across cytoplasmic or internal membranes of a variety of substrates including ions, sugar phosphates, drugs, neurotransmitters, nucleosides, amino acids, and peptides. They do so using the electroc…
AT3G18524_1	0	–0.092	–0.31	–1.235	–0.116	ref	0.8667	0.588	0.0003	0.8972	COG0249, MutS, Mismatch repair ATPase (MutS family) [DNA replication, recombination, and repair]
AT1G70180_2	0	–0.05	–0.355	–1.146	–0.095	ref	0.9182	0.4702	0.0002	0.8994	PHA03307, PHA03307, transcriptional regulator ICP4; Provisional
AT5G25160_1	0	–0.057	–0.523	–1.637	–0.174	ref	0.9379	0.465	0.0002	0.8474	pfam00260, Protamine_P1, Protamine P1
AT2G26210_1	0	–0.061	–0.581	–2.004	–0.215	ref	0.9491	0.5137	0.0002	0.8548	cd00204, ANK, ankyrin repeats; ankyrin repeats mediate protein-protein interactions in very diverse families of proteins. The number of ANK repeats in a protein can range from 2 to over 20 (ankyrins, for example). ANK repeats may occur in combinations with other types of domains. The structural repeat unit contains two antiparallel helices and a beta-hairpin, repeats are stacked in a superhelical…
AT3G16730_1	0	–0.088	–0.398	–1.209	–0.172	ref	0.9292	0.6859	0.0058	0.9155	pfam06278, DUF1032, Protein of unknown function (DUF1032). This family consists of several conserved eukaryotic proteins of unknown function
AT4G40070_1	0	–0.124	–0.476	–1.489	–0.203	ref	0.8106	0.4477	0.0001	0.7586	cd00162, RING, RING-finger (Really Interesting New Gene) domain, a specialized type of Zn-finger of 40 to 60 residues that binds two atoms of zinc; defined by the 'cross-brace' motif C-X2-C-X(9-39)-C-X(1-3)- H-X(2-3)-(N/C/H)-X2-C-X(4-48)C-X2-C; probably involved in mediating protein-protein interactions; identified in a proteins with a wide range of functions such as viral replication, signal tra…
AT1G25560_1	0	–0.185	–0.429	–1.334	–0.192	ref	0.8566	0.7098	0.007	0.9187	pfam02362, B3, B3 DNA binding domain. This is a family of plant transcription factors with various roles in development, the aligned region corresponds the B3 DNA binding domain as described in this domain is found in VP1/AB13 transcription factors. Some proteins also have a second AP2 DNA binding domain pfam00847 such as RAV1. DNA binding activity was demonstrated by
AT1G30455_1	0	–0.141	–0.354	–1.013	–0.163	ref	0.8183	0.6122	0.0028	0.8682	pfam07741, BRF1, Brf1-like TBP-binding domain. This region covers both the Brf homology II and III regions. This region is involved in binding TATA binding protein
AT1G06380_1	0	–0.196	–0.435	–1.494	–0.102	ref	0.6716	0.469	0.0001	0.9182	pfam00687, Ribosomal_L1, Ribosomal protein L1p/L10e family. This family includes prokaryotic L1 and eukaryotic L10
AT4G19985_1	0	–0.189	–0.399	–1.4	–0.085	ref	0.8166	0.6702	0.0023	0.9679	pfam00583, Acetyltransf_1, Acetyltransferase (GNAT) family. This family contains proteins with N-acetyltransferase functions such as Elp3-related proteins
AT5G39610_1	0	–0.314	–0.721	–2.565	–0.125	ref	0.4618	0.3162	0	0.8699	pfam02365, NAM, No apical meristem (NAM) protein. This is a family of no apical meristem (NAM) proteins these are plant development proteins. Mutations in NAM result in the failure to develop a shoot apical meristem in petunia embryos. NAM is indicated as having a role in determining positions of meristems and primordial. One member of this family NAP (NAC-like, activated by AP3/PI) is encoded by…
AT3G49850_1	0	–0.135	–0.299	–1.112	–0.066	ref	0.6984	0.4999	0.0001	0.9323	smart00526, H15, Domain in histone families 1 and 5
AT1G78780_4	0	–0.132	–0.383	–1.358	–0.066	ref	0.8575	0.6271	0.0012	0.97	pfam08393, DHC_N2, Dynein heavy chain, N-terminal region 2. Dyneins are described as motor proteins of eukaryotic cells, as they can convert energy derived from the hydrolysis of ATP to force and movement along cytoskeletal polymers, such as microtubules. This region is found C-terminal to the dynein heavy chain N-terminal region 1 (pfam08385) in many members of this family. No functions seem to …
AT2G16710_2	0	–0.143	–0.312	–1.011	–0.109	ref	0.7222	0.5322	0.0004	0.8773	TIGR00049, TIGR00049, Iron-sulfur cluster assembly accessory protein. Proteins in this subfamily appear to be associated with the process of FeS-cluster assembly. The HesB proteins are associated with the nif gene cluster and the Rhizobium gene IscN has been shown to be required for nitrogen fixation. Nitrogenase includes multiple FeS clusters and many genes for their assembly. The E. coli SufA p…
AT5G47450_1	0	–0.281	–0.581	–1.796	–0.176	ref	0.7292	0.5614	0.0008	0.9159	PLN00166, PLN00166, aquaporin TIP2; Provisional
AT4G22150_1	0	–0.128	–0.349	–1.123	–0.033	ref	0.8225	0.5845	0.0011	0.982	smart00553, SEP, Domain present in Saccharomyces cerevisiae Shp1, Drosophila melanogaster eyes closed gene (eyc), and vertebrate p47
AT3G11690_1	0	–0.244	–0.529	–1.614	–0.369	ref	0.4317	0.3046	0	0.2648	cd02988, Phd_like_VIAF, Phosducin (Phd)-like family, Viral inhibitor of apoptosis (IAP)-associated factor (VIAF) subfamily; VIAF is a Phd-like protein that functions in caspase activation during apoptosis. It was identified as an IAP binding protein through a screen of a human B-cell library using a prototype IAP. VIAF lacks a consensus IAP binding motif and while it does not function as an IAP a…
AT3G59480_1	0	–0.197	–0.492	–1.52	–0.307	ref	0.7209	0.4784	0.0003	0.6439	PLN02323, PLN02323, probable fructokinase
AT1G10140_1	0	–0.223	–0.665	–2.122	–0.447	ref	0.6821	0.3915	0	0.4506	pfam02956, TT_ORF1, TT viral orf 1. TT virus (TTV), isolated initially from a Japanese patient with hepatitis of unknown aetiology, has since been found to infect both healthy and diseased individuals and numerous prevalence studies have raised questions about its role in unexplained hepatitis. ORF1 is a large 750 residue protein. The N-terminal half of this protein corresponds to the capsid prot…
AT3G23840_1	0	–0.083	–0.271	–1.019	–0.16	ref	0.7932	0.4704	0.0001	0.6582	pfam02458, Transferase, Transferase family. This family includes a number of transferase enzymes. These include anthranilate N-hydroxycinnamoyl/benzoyltransferase that catalyses the first committed reaction of phytoalexin biosynthesis. Deacetylvindoline 4-O-acetyltransferase EC:2.3.1.107 catalyses the last step in vindoline biosynthesis is also a member of this family. The motif HXXXD is probably…
AT3G55820_1	0	–0.118	–0.34	–1.21	–0.201	ref	0.7239	0.4396	0.0001	0.6036	pfam02956, TT_ORF1, TT viral orf 1. TT virus (TTV), isolated initially from a Japanese patient with hepatitis of unknown aetiology, has since been found to infect both healthy and diseased individuals and numerous prevalence studies have raised questions about its role in unexplained hepatitis. ORF1 is a large 750 residue protein. The N-terminal half of this protein corresponds to the capsid prot…
AT5G15500_2	0	–0.143	–0.497	–1.372	–0.292	ref	0.8833	0.621	0.004	0.8155	cd00204, ANK, ankyrin repeats; ankyrin repeats mediate protein-protein interactions in very diverse families of proteins. The number of ANK repeats in a protein can range from 2 to over 20 (ankyrins, for example). ANK repeats may occur in combinations with other types of domains. The structural repeat unit contains two antiparallel helices and a beta-hairpin, repeats are stacked in a superhelical…
AT2G17442_1	0	–0.276	–0.361	–1.207	–0.317	ref	0.3618	0.3874	0	0.3039	smart00502, BBC, B-Box C-terminal domain. Coiled coil region C-terminal to (some) B-Box domains
AT4G27310_1	0	–0.268	–0.358	–1.22	–0.336	ref	0.8093	0.7935	0.0194	0.8368	pfam11705, RNA_pol_3_Rpc31, DNA-directed RNA polymerase III subunit Rpc31. RNA polymerase III contains seventeen subunits in yeasts and in human cells. Twelve of these are akin to RNA polymerase I or II and the other five are RNA pol III-specific, and form the functionally distinct groups (i) Rpc31-Rpc34-Rpc82, and (ii) Rpc37-Rpc53. Rpc31, Rpc34 and Rpc82 form a cluster of enzyme-specific subunit…
AT3G56650_1	0	–0.273	–0.349	–1.271	–0.306	ref	0.4047	0.4358	0	0.3773	PLN00067, PLN00067, PsbP domain-containing protein 6; Provisional
AT3G24300_1	0	–0.218	–0.292	–1.137	–0.293	ref	0.7932	0.7755	0.0077	0.8012	TIGR00836, amt, ammonium transporter. The Ammonium Transporter (Amt) Family (TC 2.A.49) All functionally characterized members of the Amt family are ammonia or ammonium uptake transporters. Some, but not others, also transport methylammonium. The mechanism of energy coupling, if any, to methyl-NH2 or NH3 uptake by the AmtB protein of E. coli is not entirely clear. NH4+ uniport driven by the pmf, …
AT4G29270_1	0	–0.351	–0.472	–1.867	–0.522	ref	0.407	0.4191	0	0.2436	pfam03767, Acid_phosphat_B, HAD superfamily, subfamily IIIB (Acid phosphatase). This family proteins includes acid phosphatases and a number of vegetative storage proteins
AT2G04800_1	0	–0.238	–0.348	–1.374	–0.29	ref	0.5495	0.5149	0.0001	0.5422	NA
AT5G60400_2	0	–0.191	–0.295	–1.131	–0.238	ref	0.5773	0.519	0.0001	0.5656	NA
AT1G15380_2	0	–0.333	–0.544	–2.04	–0.465	ref	0.2669	0.2767	0	0.1217	cd07245, Glo_EDI_BRP_like_9, This conserved domain belongs to a superfamily including the bleomycin resistance protein, glyoxalase I, and type I ring-cleaving dioxygenases. This protein family belongs to a conserved domain superfamily that is found in a variety of structurally related metalloproteins, including the bleomycin resistance protein, glyoxalase I, and type I ring-cleaving dioxygenases.…
AT5G18240_1	0	–0.161	–0.28	–1.02	–0.212	ref	0.7222	0.6118	0.0008	0.7161	TIGR01557, myb_SHAQKYF, myb-like DNA-binding domain, SHAQKYF class. This model describes a DNA-binding domain restricted to (but common in) plant proteins, many of which also contain a response regulator domain. The domain appears related to the Myb-like DNA-binding domain described by pfam00249. It is distinguished in part by a well-conserved motif SH[AL]QKY[RF] at the C-terminal end of the motif
AT3G19290_1	0	–0.227	–0.339	–1.191	–0.253	ref	0.4696	0.4372	0.0001	0.4665	smart00338, BRLZ, basic region leucin zipper
AT1G29240_1	0	–0.274	–0.513	–1.71	–0.402	ref	0.5466	0.4333	0.0001	0.4317	pfam05097, DUF688, Protein of unknown function (DUF688). This family contains several uncharacterised proteins found in Arabidopsis thaliana
AT2G38820_1	0	–0.296	–0.587	–1.948	–0.434	ref	0.6239	0.469	0.0001	0.5414	pfam04720, DUF506, Protein of unknown function (DUF506). Family of uncharacterised plant proteins
AT3G45300_1	0	–0.231	–0.432	–1.351	–0.374	ref	0.8456	0.756	0.0144	0.8187	PLN02519, PLN02519, isovaleryl-CoA dehydrogenase
AT5G35480_1	0	–0.301	–0.5	–1.61	–0.427	ref	0.4459	0.3874	0	0.3173	NA
AT1G15380_1	0	–0.334	–0.505	–1.708	–0.489	ref	0.3555	0.3473	0	0.1897	cd07245, Glo_EDI_BRP_like_9, This conserved domain belongs to a superfamily including the bleomycin resistance protein, glyoxalase I, and type I ring-cleaving dioxygenases. This protein family belongs to a conserved domain superfamily that is found in a variety of structurally related metalloproteins, including the bleomycin resistance protein, glyoxalase I, and type I ring-cleaving dioxygenases.…
AT1G67030_1	0	–0.333	–0.518	–1.538	–0.43	ref	0.4953	0.4396	0.0002	0.423	COG2352, Ppc, Phosphoenolpyruvate carboxylase [Energy production and conversion]
AT4G17500_1	0	–0.298	–0.476	–1.435	–0.366	ref	0.8542	0.802	0.0377	0.8903	smart00380, AP2, DNA-binding domain in plant proteins such as APETALA2 and EREBPs
AT1G56600_1	0	–0.633	–1.09	–3.156	–0.989	ref	0.4635	0.3874	0.0001	0.2918	PLN00176, PLN00176, galactinol synthase
AT1G11360_3	0	–0.296	–0.512	–1.85	–0.223	ref	0.6526	0.5477	0.0003	0.8368	pfam00582, Usp, Universal stress protein family. The universal stress protein UspA is a small cytoplasmic bacterial protein whose expression is enhanced when the cell is exposed to stress agents. UspA enhances the rate of cell survival during prolonged exposure to such conditions, and may provide a general "stress endurance" activity. The crystal structure of Haemophilus influenzae UspA reveals a…
AT4G22212_1	0	–0.338	–0.54	–1.753	–0.221	ref	0.7717	0.7023	0.0052	0.9263	pfam10868, DUF2667, Protein of unknown function (DUF2667). This family of proteins with unknown function appears to be restricted to Arabidopsis thaliana
AT5G01510_1	0	–0.194	–0.302	–1.011	–0.185	ref	0.8044	0.751	0.0096	0.8913	pfam04884, DUF647, Protein of unknown function, DUF647
AT5G04250_2	0	–0.3	–0.472	–1.571	–0.276	ref	0.5223	0.458	0.0001	0.6448	pfam02338, OTU, OTU-like cysteine protease. This family is comprised of a group of predicted cysteine proteases, homologous to the Ovarian Tumour (OTU) gene in Drosophila. Members include proteins from eukaryotes, viruses and pathogenic bacterium. The conserved cysteine and histidine, and possibly the aspartate, represent the catalytic residues in this putative group of proteases
AT1G33520_1	0	–0.183	–0.308	–1.001	–0.167	ref	0.5452	0.4554	0.0001	0.6713	pfam12656, G-patch_2, DExH-box splicing factor binding site. Yeast Spp2, a G-patch protein and spliceosome component, interacts with the ATP-dependent DExH-box splicing factor Prp2. As this interaction involves the G-patch sequence in Spp2 and is required for the recruitment of Prp2 to the spliceosome before the first catalytic step of splicing, it is proposed that Spp2 might be an accessory fact…
AT4G08140_1	0	–0.257	–0.432	–1.439	–0.236	ref	0.6239	0.531	0.0004	0.7549	COG5110, RPN1, 26S proteasome regulatory complex component [Posttranslational modification, protein turnover, chaperones]
AT1G09490_2	0	–0.308	–0.455	–1.627	–0.281	ref	0.4018	0.3874	0	0.48	PLN02986, PLN02986, cinnamyl-alcohol dehydrogenase family protein
AT3G29240_2	0	–0.271	–0.461	–1.525	–0.293	ref	0.4402	0.3779	0	0.4404	pfam02622, DUF179, Uncharacterized ACR, COG1678
AT3G14810_1	0	–0.375	–0.51	–1.776	–0.347	ref	0.4045	0.4095	0	0.4761	COG0668, MscS, Small-conductance mechanosensitive channel [Cell envelope biogenesis, outer membrane]
AT1G09490_1	0	–0.275	–0.507	–1.426	–0.236	ref	0.4321	0.3518	0	0.5583	PLN02986, PLN02986, cinnamyl-alcohol dehydrogenase family protein
AT1G10600_3	0	–0.229	–0.384	–1.081	–0.197	ref	0.5135	0.4376	0.0002	0.6613	cd08066, MPN_AMSH_like, Mov34/MPN/PAD-1 family. AMSH (associated molecule with the Src homology 3 domain (SH3) of STAM (signal-transducing adapter molecule, also known as STAMBP)) and AMSH-like proteins (AMSH-LP) are members of JAMM/MPN+ deubiquitinases (DUBs), with Zn2+-dependent ubiquitin isopeptidase activity. AMSH specifically cleaves Lys 63 and not Lys48-linked polyubiquitin (poly-Ub) chains…
AT1G16240_1	0	–0.212	–0.344	–1.04	–0.192	ref	0.6572	0.5706	0.0012	0.7893	pfam05739, SNARE, SNARE domain. Most if not all vesicular membrane fusion events in eukaryotic cells are believed to be mediated by a conserved fusion machinery, the SNARE [soluble N-ethylmaleimide-sensitive factor (NSF) attachment protein (SNAP) receptors] machinery. The SNARE domain is thought to act as a protein-protein interaction module in the assembly of a SNARE protein complex
AT3G58670_2	0	–0.259	–0.376	–1.051	–0.211	ref	0.6154	0.574	0.0019	0.7911	pfam07847, DUF1637, Protein of unknown function (DUF1637). This family contains many eukaryotic hypothetical proteins. The region featured in this family is approximately 120 residues long. According to InterPro annotation, some members of this family may belong to the cupin superfamily
AT1G79590_1	0	–0.284	–0.507	–1.152	–0.323	ref	0.404	0.3386	0.0001	0.3681	pfam05739, SNARE, SNARE domain. Most if not all vesicular membrane fusion events in eukaryotic cells are believed to be mediated by a conserved fusion machinery, the SNARE [soluble N-ethylmaleimide-sensitive factor (NSF) attachment protein (SNAP) receptors] machinery. The SNARE domain is thought to act as a protein-protein interaction module in the assembly of a SNARE protein complex
AT3G10260_3	0	–0.353	–0.597	–1.321	–0.344	ref	0.4908	0.4138	0.0005	0.5727	pfam02453, Reticulon, Reticulon. Reticulon, also know as neuroendocrine-specific protein (NSP), is a protein of unknown function which associates with the endoplasmic reticulum. This family represents the C-terminal domain of the three reticulon isoforms and their homologues
AT3G49540_1	0	–0.318	–0.53	–1.228	–0.391	ref	0.3681	0.3245	0.0001	0.2767	PRK10811, rne, ribonuclease E; Reviewed
AT4G15300_1	0	–0.232	–0.419	–1.025	–0.315	ref	0.623	0.5025	0.0013	0.5782	PLN02774, PLN02774, brassinosteroid-6-oxidase
AT1G03506_1	0	–0.321	–0.566	–1.491	–0.367	ref	0.4516	0.3747	0.0001	0.4273	NA
AT4G21510_1	0	–0.245	–0.434	–1.211	–0.306	ref	0.5594	0.4552	0.0003	0.5414	pfam00646, F-box, F-box domain. This domain is approximately 50 amino acids long, and is usually found in the N-terminal half of a variety of proteins. Two motifs that are commonly found associated with the F-box domain are the leucine rich repeats (LRRs; pfam00560 and pfam07723) and the WD repeat (pfam00400). The F-box domain has a role in mediating protein-protein interactions in a variety of c…
AT3G14280_1	0	–0.441	–0.869	–2.042	–0.44	ref	0.5248	0.397	0.0003	0.6092	COG5243, HRD1, HRD ubiquitin ligase complex, ER membrane component [Posttranslational modification, protein turnover, chaperones]
AT3G26040_1	0	–0.231	–0.403	–1.03	–0.219	ref	0.5348	0.4396	0.0004	0.6472	PLN00140, PLN00140, alcohol acetyltransferase family protein; Provisional
AT3G05120_1	0	–0.179	–0.436	–1.056	–0.196	ref	0.7908	0.5767	0.004	0.8508	pfam07859, Abhydrolase_3, alpha/beta hydrolase fold. This catalytic domain is found in a very wide range of enzymes
AT1G67365_1	0	–0.498	–0.61	–1.743	–0.484	ref	0.3712	0.4162	0.0001	0.3988	NA
AT5G19950_1	0	–0.284	–0.371	–1.003	–0.287	ref	0.6677	0.6595	0.0073	0.7604	pfam08585, DUF1767, Domain of unknown function (DUF1767). Eukaryotic domain of unknown function. This domain is found to the N-terminus of the nucleic acid binding domain
AT4G21320_1	0	–0.503	–0.69	–1.748	–0.537	ref	0.2483	0.2784	0	0.1975	pfam02679, ComA, (2R)-phospho-3-sulfolactate synthase (ComA). In methanobacteria (2R)-phospho-3-sulfolactate synthase (ComA) catalyses the first step of the biosynthesis of coenzyme M from phosphoenolpyruvate (P-enolpyruvate). This novel enzyme catalyses the stereospecific Michael addition of sulfite to P-enolpyruvate, forming L-2-phospho-3-sulfolactate (PSL). It is suggested that the ComA-cataly…
AT1G49870_1	0	–0.492	–0.622	–1.673	–0.39	ref	0.4192	0.4414	0.0003	0.5815	PRK03918, PRK03918, chromosome segregation protein; Provisional
AT5G38510_2	0	–0.358	–0.459	–1.174	–0.322	ref	0.4953	0.504	0.0011	0.6172	pfam01694, Rhomboid, Rhomboid family. This family contains integral membrane proteins that are related to Drosophila rhomboid protein. Members of this family are found in bacteria and eukaryotes. Rhomboid promotes the cleavage of the membrane-anchored TGF-alpha-like growth factor Spitz, allowing it to activate the Drosophila EGF receptor. Analysis has shown that Rhomboid-1 is an intramembrane ser…
AT2G25080_1	0	–0.254	–0.333	–1.04	–0.24	ref	0.3648	0.3874	0	0.4007	PLN02399, PLN02399, phospholipid hydroperoxide glutathione peroxidase
AT1G23140_1	0	0.043	0.175	–1.421	0.356	ref	0.9436	0.7719	0.0001	0.4665	cd04038, C2_ArfGAP, C2 domain present in Arf GTPase Activating Proteins (GAP). ArfGAP is a GTPase activating protein which regulates the ADP ribosylation factor Arf, a member of the Ras superfamily of GTP-binding proteins. The GTP-bound form of Arf is involved in Golgi morphology and is involved in recruiting coat proteins. ArfGAP is responsible for the GDP-bound form of Arf which is necessary fo…
AT5G14750_1	0	0.007	0.138	–1.123	0.272	ref	0.9907	0.8095	0.0004	0.5798	PLN03212, PLN03212, Transcription repressor MYB5; Provisional
AT5G52471_1	0	0.015	0.17	–1.461	0.309	ref	0.981	0.7734	0.0001	0.5368	NA
AT2G42360_1	0	–0.035	0.142	–1.343	0.271	ref	0.9562	0.8277	0.0002	0.6417	COG5540, COG5540, RING-finger-containing ubiquitin ligase [Posttranslational modification, protein turnover, chaperones]
AT5G02400_1	0	0.029	0.22	–1.271	0.302	ref	0.9408	0.5524	0	0.3319	smart00332, PP2Cc, Serine/threonine phosphatases, family 2C, catalytic domain. The protein architecture and deduced catalytic mechanism of PP2C phosphatases are similar to the PP1, PP2A, PP2B family of protein Ser/Thr phosphatases, with which PP2C shares no sequence similarity
AT4G22110_1	0	0.049	0.174	–1.435	0.248	ref	0.902	0.6611	0	0.4707	cd08301, alcohol_DH_plants, Plant alcohol dehydrogenase. NAD(P)(H)-dependent oxidoreductases are the major enzymes in the interconversion of alcohols and aldehydes or ketones. Alcohol dehydrogenase in the liver converts ethanol and NAD+ to acetaldehyde and NADH, while in yeast and some other microorganisms ADH catalyzes the conversion acetaldehyde to ethanol in alcoholic fermentation. There are 7…
AT5G65080_2	0	0.058	0.264	–2.045	0.374	ref	0.8795	0.5182	0	0.2688	smart00432, MADS, MADS domain
AT2G44670_1	0	0.012	0.16	–1.202	0.206	ref	0.9817	0.747	0.0001	0.6549	pfam04570, DUF581, Protein of unknown function (DUF581). Family of uncharacterised proteins
AT5G45720_1	0	0.049	0.182	–1.149	0.239	ref	0.9113	0.6865	0.0001	0.5544	TIGR02397, dnaX_nterm, DNA polymerase III, subunit gamma and tau. This model represents the well-conserved first ~ 365 amino acids of the translation of the dnaX gene. The full-length product of the dnaX gene in the model bacterium E. coli is the DNA polymerase III tau subunit. A translational frameshift leads to early termination and a truncated protein subunit gamma, about 1/3 shorter than tau …
AT1G61930_1	0	0.051	0.144	–1.171	0.246	ref	0.9472	0.8573	0.0014	0.7535	pfam04520, DUF584, Protein of unknown function, DUF584. This family contains several uncharacterised proteins
AT3G26230_1	0	0.067	0.162	–1.252	0.272	ref	0.8272	0.6419	0	0.3575	PLN03234, PLN03234, cytochrome P450 83B1; Provisional
AT2G27920_1	0	0.085	0.238	–2.278	0.462	ref	0.9452	0.851	0.0005	0.685	pfam00450, Peptidase_S10, Serine carboxypeptidase
AT1G13830_1	0	0.037	0.135	–1.226	0.228	ref	0.9479	0.8106	0.0002	0.655	pfam07983, X8, X8 domain. The X8 domain domain contains 6 conserved cysteine residues that presumably form three disulphide bridges. The domain is found in an Olive pollen allergen as well as at the C-terminus of family 17 glycosyl hydrolases. This domain may be involved in carbohydrate binding
AT1G04250_1	0	0.025	0.098	–1.505	0.253	ref	0.9754	0.9122	0.0004	0.7479	pfam02309, AUX_IAA, AUX/IAA family. Transcription of the AUX/IAA family of genes is rapidly induced by the plant hormone auxin. Some members of this family are longer and contain an N terminal DNA binding domain,. The function of this region is uncertain
AT1G18390_2	0	0.037	0.111	–1.386	0.253	ref	0.9239	0.7863	0	0.4413	cd00180, PKc, Catalytic domain of Protein Kinases. Protein Kinases (PKs), catalytic (c) domain. PKs catalyze the transfer of the gamma-phosphoryl group from ATP to serine/threonine or tyrosine residues on protein substrates. The PK family is part of a larger superfamily that includes the catalytic domains of RIO kinases, aminoglycoside phosphotransferase, choline kinase, phosphoinositide 3-kinase…
AT1G55240_1	0	0.009	0.117	–1.491	0.24	ref	0.9892	0.8595	0.0001	0.6803	pfam04819, DUF716, Family of unknown function (DUF716). This family is equally distributed in both metazoa and plants. Annotation associated with a sequence from tobacco suggest that it may be involved in response to viral attack in plants. However, no clear function has been assigned to this family
AT1G71870_1	0	–0.005	0.101	–1.273	0.21	ref	0.991	0.8254	0.0001	0.5949	COG0534, NorM, Na+-driven multidrug efflux pump [Defense mechanisms]
AT4G09000_2	0	–0.025	0.071	–1.495	0.225	ref	0.9753	0.9405	0.0004	0.7951	smart00101, 14_3_3, 14-3-3 homologues. 14-3-3 homologues mediates signal transduction by binding to phosphoserine-containing proteins. They are involved in growth factor signalling and also interact with MEK kinases
AT3G09710_1	0	0.002	0.067	–1.045	0.204	ref	0.9977	0.9096	0.0003	0.6721	pfam05955, Herpes_gp2, Equine herpesvirus glycoprotein gp2. This family consists of a number of glycoprotein gp2 sequences from equine herpesviruses
AT4G17483_1	0	0.04	0.143	–1.613	0.337	ref	0.9049	0.671	0	0.2368	PLN02606, PLN02606, palmitoyl-protein thioesterase
AT3G46820_1	0	–0.021	0.034	–1.017	0.171	ref	0.9655	0.9547	0.0002	0.7047	cd07414, MPP_PP1_PPKL, PP1, PPKL (PP1 and kelch-like) enzymes, and related proteins, metallophosphatase domain. PP1 (protein phosphatase type 1) is a serine/threonine phosphatase that regulates many cellular processes including: cell-cycle progression, protein synthesis, muscle contraction, carbohydrate metabolism, transcription and neuronal signaling, through its interaction with at least 180 kn…
AT5G08600_1	0	–0.043	0.013	–1.14	0.192	ref	0.932	0.9868	0.0002	0.7031	pfam04615, Utp14, Utp14 protein. This protein is found to be part of a large ribonucleoprotein complex containing the U3 snoRNA. Depletion of the Utp proteins impedes production of the 18S rRNA, indicating that they are part of the active pre-rRNA processing complex. This large RNP complex has been termed the small subunit (SSU) processome
AT1G65845_1	0	0.016	0.118	–1.866	0.43	ref	0.9941	0.9627	0.0124	0.8554	COG0810, TonB, Periplasmic protein TonB, links inner and outer membranes [Cell envelope biogenesis, outer membrane]
AT5G28770_3	0	–0.022	0.116	–1.886	0.412	ref	0.9742	0.8645	0	0.4126	smart00338, BRLZ, basic region leucin zipper
AT2G03800_1	0	–0.013	0.103	–1.957	0.206	ref	0.9864	0.8966	0.0001	0.7907	pfam04414, tRNA_deacylase, D-aminoacyl-tRNA deacylase. Several aminoacyl-tRNA synthetases have the ability to transfer the D-isomer of their amino acid onto their cognate tRNA. D-aminoacyl-tRNA deacylases hydrolyse the ester bond between the polynucleotide and the D-amino acid, thereby preventing the accumulation of such mis-acylated and metabolically inactive tRNA molecules
AT2G19385_1	0	0.011	0.105	–1.672	0.199	ref	0.9876	0.8798	0.0001	0.7638	pfam08790, zf-LYAR, LYAR-type C2HC zinc finger. This C2HC zinc finger is found in LYAR proteins which are involved in cell growth regulation
AT5G58690_1	0	0.024	0.088	–1.498	0.164	ref	0.9777	0.9278	0.0005	0.8819	PLN02952, PLN02952, phosphoinositide phospholipase C
AT1G18610_1	0	–0.022	0.06	–1.704	0.165	ref	0.965	0.9146	0	0.7333	PLN02193, PLN02193, nitrile-specifier protein
AT1G59730_1	0	0.004	0.081	–1.058	0.132	ref	0.9939	0.8557	0.0001	0.7637	cd02947, TRX_family, TRX family; composed of two groups: Group I, which includes proteins that exclusively encode a TRX domain; and Group II, which are composed of fusion proteins of TRX and additional domains. Group I TRX is a small ancient protein that alter the redox state of target proteins via the reversible oxidation of an active site dithiol, present in a CXXC motif, partially exposed at t…
AT5G46780_2	0	0.017	0.098	–1.173	0.152	ref	0.9651	0.7926	0	0.6542	pfam07223, DUF1421, Protein of unknown function (DUF1421). This family represents a conserved region approximately 350 residues long within a number of plant proteins of unknown function
AT5G56320_1	0	0.058	0.167	–1.879	0.254	ref	0.9305	0.8109	0.0001	0.7018	PLN00050, PLN00050, expansin A; Provisional
AT5G13490_1	0	–0.079	0.083	–2.158	0.241	ref	0.8848	0.9036	0	0.6673	PTZ00169, PTZ00169, ADP/ATP transporter on adenylate translocase; Provisional
AT5G40470_1	0	–0.06	0.045	–1.251	0.118	ref	0.8717	0.9299	0	0.8042	cd09293, AMN1, Antagonist of mitotic exit network protein 1. Amn1 has been functionally characterized in Saccharomyces cerevisiae as a component of the Antagonist of MEN pathway (AMEN). The AMEN network is activated by MEN (mitotic exit network) via an active Cdc14, and in turn switches off MEN. Amn1 constitutes one of the alternative mechanisms by which MEN may be disrupted. Specifically, Amn1 b…
AT1G53650_2	0	–0.028	0.01	–1.611	0.162	ref	0.9773	0.9949	0.0008	0.9102	cd00590, RRM, RRM (RNA recognition motif), also known as RBD (RNA binding domain) or RNP (ribonucleoprotein domain), is a highly abundant domain in eukaryotes found in proteins involved in post-transcriptional gene expression processes including mRNA and rRNA processing, RNA export, and RNA stability. This domain is 90 amino acids in length and consists of a four-stranded beta-sheet packed agains…
AT4G32460_2	0	–0.021	–0.007	–1.899	0.198	ref	0.9487	0.987	0	0.4492	PLN03089, PLN03089, hypothetical protein; Provisional
AT1G72440_1	0	–0.023	0.016	–1.419	0.176	ref	0.9711	0.9847	0.0001	0.7953	COG5593, COG5593, Nucleic-acid-binding protein possibly involved in ribosomal biogenesis [Translation, ribosomal structure and biogenesis]
AT3G23050_2	0	–0.007	0.065	–1.786	0.231	ref	0.9907	0.921	0	0.6522	pfam02309, AUX_IAA, AUX/IAA family. Transcription of the AUX/IAA family of genes is rapidly induced by the plant hormone auxin. Some members of this family are longer and contain an N terminal DNA binding domain,. The function of this region is uncertain
AT4G27720_1	0	–0.002	0.041	–1.109	0.149	ref	0.9985	0.9677	0.0017	0.8833	pfam05631, DUF791, Protein of unknown function (DUF791). This family consists of several eukaryotic proteins of unknown function
AT3G46482_1	0	0.001	0.031	–1.173	0.15	ref	0.9995	0.9447	0	0.6473	NA
AT3G08800_1	0	–0.006	0.041	–1.061	0.125	ref	0.9882	0.9165	0	0.6922	COG1413, COG1413, FOG: HEAT repeat [Energy production and conversion]
AT1G50410_1	0	0.024	0.031	–1.439	0.168	ref	0.9646	0.9646	0.0001	0.7559	COG0553, HepA, Superfamily II DNA/RNA helicases, SNF2 family [Transcription / DNA replication, recombination, and repair]
AT5G03730_1	0	0.017	0.029	–1.253	0.155	ref	0.9725	0.963	0.0001	0.751	pfam07714, Pkinase_Tyr, Protein tyrosine kinase
AT3G56620_1	0	–0.131	0.097	–1.679	0.293	ref	0.6696	0.8199	0	0.3766	PLN00411, PLN00411, nodulin MtN21 family protein; Provisional
AT4G20770_1	0	–0.083	0.074	–1.041	0.186	ref	0.8137	0.8749	0.0001	0.6335	PLN03077, PLN03077, Protein ECB2; Provisional
AT5G24205_1	0	–0.092	0.049	–1.213	0.215	ref	0.8677	0.9513	0.0004	0.735	NA
AT1G78950_1	0	–0.084	0.101	–1.307	0.215	ref	0.8145	0.8204	0	0.5627	PLN03012, PLN03012, Camelliol C synthase
AT5G49665_1	0	–0.082	0.085	–1.258	0.197	ref	0.8584	0.8852	0.0001	0.7019	cd01466, vWA_C3HC4_type, VWA C3HC4-type: Von Willebrand factor type A (vWA) domain was originally found in the blood coagulation protein von Willebrand factor (vWF). Typically, the vWA domain is made up of approximately 200 amino acid residues folded into a classic a/b para-rossmann type of fold. The vWA domain, since its discovery, has drawn great interest because of its widespread occurrence an…
AT1G27970_1	0	–0.294	–0.101	–1.991	0.026	ref	0.5041	0.8794	0	0.9835	cd00780, NTF2, Nuclear transport factor 2 (NTF2) domain plays an important role in the trafficking of macromolecules, ions and small molecules between the cytoplasm and nucleus. This bi-directional transport of macromolecules across the nuclear envelope requires many soluble factors that includes GDP-binding protein Ran (RanGDP). RanGDP is required for both import and export of proteins and poly(…
AT1G75380_1	0	–0.211	–0.098	–1.53	0.021	ref	0.809	0.9405	0.0021	0.9933	pfam02577, DUF151, Uncharacterised ACR, COG1259
AT1G61870_1	0	–0.134	–0.04	–1.058	0.008	ref	0.7069	0.9458	0.0002	0.9941	PLN03218, PLN03218, maturation of RBCL 1; Provisional
AT2G42190_1	0	–0.167	–0.059	–1.22	0.003	ref	0.7001	0.9338	0.0003	0.999	pfam05793, TFIIF_alpha, Transcription initiation factor IIF, alpha subunit (TFIIF-alpha). Transcription initiation factor IIF, alpha subunit (TFIIF-alpha) or RNA polymerase II-associating protein 74 (RAP74) is the large subunit of transcription factor IIF (TFIIF), which is essential for accurate initiation and stimulates elongation by RNA polymerase II
AT3G51640_1	0	–0.162	–0.032	–1.338	0.041	ref	0.5466	0.9457	0	0.9525	pfam02029, Caldesmon, Caldesmon
AT4G33130_1	0	–0.144	–0.039	–1.279	0.058	ref	0.7172	0.9552	0.0001	0.952	pfam01576, Myosin_tail_1, Myosin tail. The myosin molecule is a multi-subunit complex made up of two heavy chains and four light chains it is a fundamental contractile protein found in all eukaryote cell types. This family consists of the coiled-coil myosin heavy chain tail region. The coiled-coil is composed of the tail from two molecules of myosin. These can then assemble into the macromolecula…
AT4G30840_1	0	–0.154	–0.04	–1.144	0.066	ref	0.8292	0.9727	0.0031	0.9704	cd00200, WD40, WD40 domain, found in a number of eukaryotic proteins that cover a wide variety of functions including adaptor/regulatory modules in signal transduction, pre-mRNA processing and cytoskeleton assembly; typically contains a GH dipeptide 11-24 residues from its N-terminus and the WD dipeptide at its C-terminus and is 40 residues long, hence the name WD40; between GH and WD lies a cons…
AT5G37780_3	0	–0.185	–0.05	–1.473	0.099	ref	0.6891	0.9482	0.0001	0.9204	PTZ00184, PTZ00184, calmodulin; Provisional
AT5G04190_1	0	–0.178	–0.059	–1.371	0.073	ref	0.6928	0.9376	0.0002	0.9465	NA
AT5G48570_1	0	–0.21	–0.065	–1.786	0.105	ref	0.7336	0.9491	0.0002	0.9382	pfam00254, FKBP_C, FKBP-type peptidyl-prolyl cis-trans isomerase
AT5G03710_1	0	–0.264	–0.118	–1.906	0.066	ref	0.427	0.793	0	0.9272	pfam02956, TT_ORF1, TT viral orf 1. TT virus (TTV), isolated initially from a Japanese patient with hepatitis of unknown aetiology, has since been found to infect both healthy and diseased individuals and numerous prevalence studies have raised questions about its role in unexplained hepatitis. ORF1 is a large 750 residue protein. The N-terminal half of this protein corresponds to the capsid prot…
AT1G64563_1	0	–0.192	–0.003	–1.318	0.056	ref	0.6663	0.9979	0.0002	0.9635	NA
AT3G42310_1	0	–0.201	–0.02	–1.189	0.042	ref	0.4753	0.9691	0	0.9541	pfam02956, TT_ORF1, TT viral orf 1. TT virus (TTV), isolated initially from a Japanese patient with hepatitis of unknown aetiology, has since been found to infect both healthy and diseased individuals and numerous prevalence studies have raised questions about its role in unexplained hepatitis. ORF1 is a large 750 residue protein. The N-terminal half of this protein corresponds to the capsid prot…
AT3G62510_1	0	–0.238	–0.038	–1.641	0.016	ref	0.4689	0.9464	0	0.9866	TIGR01130, ER_PDI_fam, protein disulfide isomerases, eukaryotic. This model represents eukaryotic protein disulfide isomerases retained in the endoplasmic reticulum (ER) and closely related forms. Some members have been assigned alternative or additional functions such as prolyl 4-hydroxylase and dolichyl-diphosphooligosaccharide-protein glycotransferase. Members of this family have at least two …
AT5G56600_2	0	–0.29	–0.045	–1.855	0.035	ref	0.5401	0.9588	0.0001	0.9792	pfam00235, Profilin, Profilin
AT1G15390_1	0	–0.114	0.008	–1.022	0.028	ref	0.8083	0.9934	0.0007	0.9812	pfam01327, Pep_deformylase, Polypeptide deformylase
AT1G61300_1	0	–0.257	0.004	–1.962	0.056	ref	0.474	0.9958	0	0.9505	pfam00931, NB-ARC, NB-ARC domain
AT1G78860_1	0	–0.238	–0.117	–1.275	0.034	ref	0.7229	0.9073	0.002	0.9862	pfam01453, B_lectin, D-mannose binding lectin. These proteins include mannose-specific lectins from plants as well as bacteriocins from bacteria
AT3G02240_1	0	–0.223	–0.107	–1.25	0.057	ref	0.8135	0.9401	0.0084	0.9812	NA
AT1G02350_1	0	–0.24	–0.12	–1.39	0.029	ref	0.4641	0.7903	0	0.9755	PLN02576, PLN02576, protoporphyrinogen oxidase
AT2G06255_1	0	–0.32	–0.111	–1.68	0.034	ref	0.4962	0.8746	0.0001	0.9793	pfam07011, DUF1313, Protein of unknown function (DUF1313). This family consists of several hypothetical plant proteins of around 100 residues in length. The function of this family is unknown
AT4G13070_1	0	–0.258	–0.075	–1.443	0.023	ref	0.3712	0.847	0	0.9773	smart01103, CRS1_YhbY, Escherichia coli YhbY is associated with pre-50S ribosomal subunits, which implies a function in ribosome assembly. GFP fused to a single-domain CRM protein from maize localises to the nucleolus, suggesting that an analogous activity may have been retained in plants. A CRM domain containing protein in plant chloroplasts has been shown to function in group I and II intron sp…
AT2G24190_1	0	–0.256	–0.004	–2.075	0.169	ref	0.4477	0.995	0	0.7039	cd05324, carb_red_PTCR-like_SDR_c, Porcine testicular carbonyl reductase (PTCR)-like, classical (c) SDRs. PTCR is a classical SDR which catalyzes the NADPH-dependent reduction of ketones on steroids and prostaglandins. Unlike most SDRs, PTCR functions as a monomer. This subgroup also includes human carbonyl reductase 1 (CBR1) and CBR3. CBR1 is an NADPH-dependent SDR with broad substrate specifici…
AT2G36690_1	0	–0.229	0.003	–2.359	0.282	ref	0.775	0.9987	0.0001	0.8065	PLN02947, PLN02947, oxidoreductase
AT1G51850_1	0	–0.063	–0.012	–1.031	0.109	ref	0.9024	0.9878	0.0005	0.8855	pfam12819, Malectin_like, Carbohydrate-binding protein of the ER. Malectin is a membrane-anchored protein of the endoplasmic reticulum that recognises and binds Glc2-N-glycan. The domain is found on a number of plant receptor kinases
AT1G70430_1	0	–0.073	–0.012	–1.468	0.138	ref	0.8684	0.9869	0	0.8122	cd06610, STKc_OSR1_SPAK, Catalytic domain of the Protein Serine/Threonine Kinases, Oxidative stress response kinase and Ste20-related proline alanine-rich kinase. Serine/threonine kinases (STKs), oxidative stress response kinase (OSR1) and Ste20-related proline alanine-rich kinase (SPAK) subfamily, catalytic (c) domain. STKs catalyze the transfer of the gamma-phosphoryl group from ATP to serine/t…
AT3G59950_2	0	–0.101	–0.036	–1.145	0.102	ref	0.8683	0.9693	0.0009	0.928	pfam03416, Peptidase_C54, Peptidase family C54
AT2G34050_1	0	–0.082	0.05	–1.062	0.058	ref	0.8675	0.9423	0.0005	0.9574	pfam06644, ATP11, ATP11 protein. This family consists of several eukaryotic ATP11 proteins. In Saccharomyces cerevisiae, expression of functional F1-ATPase requires two proteins encoded by the ATP11 and ATP12 genes. Atp11p is a molecular chaperone of the mitochondrial matrix that participates in the biogenesis pathway to form F1, the catalytic unit of the ATP synthase
AT5G44930_2	0	–0.171	0.063	–1.949	0.082	ref	0.7685	0.9447	0.0001	0.952	pfam03016, Exostosin, Exostosin family. The EXT family is a family of tumour suppressor genes. Mutations of EXT1 on 8q24.1, EXT2 on 11p11-13, and EXT3 on 19p have been associated with the autosomal dominant disorder known as hereditary multiple exostoses (HME). This is the most common known skeletal dysplasia. The chromosomal locations of other EXT genes suggest association with other forms of ne…
AT1G66660_1	0	–0.153	0.057	–1.71	0.098	ref	0.5571	0.8889	0	0.8187	pfam03145, Sina, Seven in absentia protein family. The seven in absentia (sina) gene was first identified in Drosophila. The Drosophila Sina protein is essential for the determination of the R7 pathway in photoreceptor cell development: the loss of functional Sina results in the transformation of the R7 precursor cell to a non- neuronal cell type. The Sina protein contains an N-terminal RING fing…
AT1G58160_1	0	–0.158	0.063	–1.582	0.08	ref	0.6124	0.8983	0	0.8989	pfam01419, Jacalin, Jacalin-like lectin domain. Proteins containing this domain are lectins. It is found in 1 to 6 copies in these proteins. The domain is also found in the animal prostatic spermine-binding protein
AT2G34090_1	0	–0.105	0.019	–1.327	0.055	ref	0.8341	0.9823	0.0002	0.964	cd07187, YvcK_like, family of mostly uncharacterized proteins similar to B.subtilis YvcK. One member of this protein family, YvcK from Bacillus subtilis, has been proposed to play a role in carbon metabolism, since its function is essential for growth on intermediates of the Krebs cycle and the pentose phosphate pathway. In general, this family of mostly uncharacterized proteins is related to the…
AT4G39820_1	0	–0.08	0.025	–1.069	0.054	ref	0.8721	0.974	0.0004	0.9616	cd00189, TPR, Tetratricopeptide repeat domain; typically contains 34 amino acids [WLF]-X(2)-[LIM]-[GAS]-X(2)-[YLF]-X(8)-[ASE]-X(3)-[FYL]-X(2)-[ASL]-X(4)-[PKE] is the consensus sequence; found in a variety of organisms including bacteria, cyanobacteria, yeast, fungi, plants, and humans in various subcellular locations; involved in a variety of functions including protein-protein interactions, but …
AT2G45040_1	0	–0.131	0.026	–1.391	0.103	ref	0.8094	0.9777	0.0003	0.9235	pfam00413, Peptidase_M10, Matrixin. The members of this family are enzymes that cleave peptides. These proteases require zinc for catalysis
AT5G16770_1	0	–0.113	0.005	–1.319	0.084	ref	0.7789	0.9952	0.0001	0.9163	PLN03091, PLN03091, hypothetical protein; Provisional
AT2G27900_1	0	–0.059	0.013	–1.073	0.04	ref	0.8828	0.9836	0.0001	0.9643	pfam10475, DUF2450, Protein of unknown function N-terminal domain (DUF2450). This protein is found in eukaryotes but its function is not known. The C-terminal part of some members is DUF2451
AT5G26940_4	0	–0.069	0.014	–1.362	0.072	ref	0.9573	0.9943	0.009	0.978	smart00479, EXOIII, exonuclease domain in DNA-polymerase alpha and epsilon chain, ribonuclease T and other exonucleases
AT1G71528_1	0	–0.131	0	–1.815	0.061	ref	0.6947	0.9995	0	0.9349	NA
AT5G45660_1	0	–0.131	–0.005	–1.895	0.067	ref	0.6974	0.9949	0	0.9277	smart00663, RPOLA_N, RNA polymerase I subunit A N-terminus
AT1G19025_1	0	–0.077	–0.007	–1.277	0.047	ref	0.8716	0.9937	0.0001	0.9663	pfam07522, DRMBL, DNA repair metallo-beta-lactamase. The metallo-beta-lactamase fold contains five sequence motifs. The first four motifs are found in pfam00753 and are common to all metallo-beta-lactamases. The fifth motif appears to be specific to function. This entry represents the fifth motif from metallo-beta-lactamases involved in DNA repair
AT4G17540_1	0	–0.09	–0.006	–1.765	0.059	ref	0.8205	0.9934	0	0.9461	NA
AT1G45170_1	0	–0.118	–0.039	–1.633	0.035	ref	0.703	0.939	0	0.9682	NA
AT4G28830_1	0	–0.138	–0.035	–2.15	0.066	ref	0.5628	0.9319	0	0.8893	COG2263, COG2263, Predicted RNA methylase [Translation, ribosomal structure and biogenesis]
AT3G43740_2	0	–0.104	0.008	–1.451	0.018	ref	0.8094	0.9929	0.0001	0.9875	PLN00113, PLN00113, leucine-rich repeat receptor-like protein kinase; Provisional
AT4G14920_1	0	–0.079	–0.001	–1.078	0.016	ref	0.8045	0.999	0.0001	0.9848	smart00249, PHD, PHD zinc finger. The plant homeodomain (PHD) finger is a C4HC3 zinc-finger-like motif found in nuclear proteins thought to be involved in epigenetics and chromatin-mediated transcriptional regulation. The PHD finger binds two zinc ions using the so-called 'cross-brace' motif and is thus structurally related to the RING finger and the FYVE finger. It is not yet known if PHD finger…
AT2G39681_1	0	–0.157	–0.012	–1.864	0.014	ref	0.6257	0.9848	0	0.9882	NA
AT1G34065_1	0	–0.138	–0.009	–1.78	0.034	ref	0.6317	0.9878	0	0.9671	PTZ00168, PTZ00168, mitochondrial carrier protein; Provisional
AT3G16870_1	0	–0.088	0.014	–1.18	0.011	ref	0.8733	0.9874	0.0005	0.9941	pfam00320, GATA, GATA zinc finger. This domain uses four cysteine residues to coordinate a zinc ion. This domain binds to DNA. Two GATA zinc fingers are found in the GATA transcription factors. However there are several proteins which only contains a single copy of the domain
AT1G71696_1	0	–0.129	–0.043	–1.404	0.017	ref	0.8167	0.9623	0.0003	0.9905	cd03858, M14_CP_N-E_like, Carboxypeptidase (CP) N/E-like subfamily of the M14 family of metallocarboxypeptidases (MCPs). The M14 family are zinc-binding CPs which hydrolyze single, C-terminal amino acids from polypeptide chains, and have a recognition site for the free C-terminal carboxyl group, which is a key determinant of specificity. The N/E subfamily includes eight members, of which five (CP…
AT2G27402_1	0	–0.349	–0.107	–3.786	0.069	ref	0.4392	0.8716	0	0.9504	NA
AT1G09900_1	0	–0.106	–0.046	–1.076	0.014	ref	0.8861	0.9676	0.0034	0.9941	PLN03218, PLN03218, maturation of RBCL 1; Provisional
AT1G17950_1	0	–0.112	–0.015	–1.417	0.091	ref	0.8404	0.9869	0.0002	0.9334	PLN03091, PLN03091, hypothetical protein; Provisional
AT3G62620_1	0	–0.119	–0.023	–1.45	0.082	ref	0.8644	0.9836	0.0006	0.9576	pfam10310, DUF2413, Protein of unknown function (DUF2413). This is a family of proteins conserved in fungi. The function is not known
AT5G46150_1	0	–0.203	–0.026	–2.457	0.132	ref	0.7111	0.9798	0	0.9021	pfam03381, CDC50, LEM3 (ligand-effect modulator 3) family / CDC50 family. Members of this family have been predicted to contain transmembrane helices. The family member LEM3 is a ligand-effect modulator, mutation of which increases glucocorticoid receptor activity in response to dexamethasone and also confers increased activity on other intracellular receptors including the progesterone, oestroge…
AT5G65210_4	0	–0.172	–0.024	–2.17	0.112	ref	0.8317	0.9859	0.0002	0.9491	smart00338, BRLZ, basic region leucin zipper
AT4G11120_1	0	–0.105	–0.01	–1.313	0.059	ref	0.7408	0.9855	0	0.9297	PRK09377, tsf, elongation factor Ts; Provisional
AT1G30110_1	0	–0.12	–0.035	–1.389	0.056	ref	0.8769	0.977	0.0012	0.9759	cd03671, Ap4A_hydrolase_plant_like, Diadenosine tetraphosphate (Ap4A) hydrolase is a member of the Nudix hydrolase superfamily. Members of this family are well represented in a variety of prokaryotic and eukaryotic organisms. Phylogenetic analysis reveals two distinct subgroups where plant enzymes fall into one group (represented by this subfamily) and fungi/animals/archaea enzymes fall into anot…
AT2G44820_1	0	–0.112	–0.04	–1.33	0.045	ref	0.8704	0.9693	0.0008	0.9775	pfam11952, DUF3469, Protein of unknown function (DUF3469). This family of proteins are functionally uncharacterised. This protein is found in eukaryotes. Proteins in this family are typically between 108 to 439 amino acids in length
AT2G10589_1	0	–0.119	–0.034	–1.835	0.093	ref	0.736	0.9552	0	0.8805	NA
AT1G23360_1	0	–0.111	–0.022	–1.456	0.105	ref	0.7037	0.9667	0	0.8131	PLN02233, PLN02233, ubiquinone biosynthesis methyltransferase
AT1G68730_1	0	–0.143	–0.135	–1.5	0.08	ref	0.73	0.8057	0.0001	0.9286	pfam05180, zf-DNL, DNL zinc finger. The domain is named after a short C-terminal motif of D(N/H)L. This domain is a novel zinc-finger protein essential for protein import into mitochondria
AT5G50330_1	0	–0.183	–0.185	–1.741	0.09	ref	0.7924	0.8348	0.0003	0.9568	COG0661, AarF, Predicted unusual protein kinase [General function prediction only]
AT1G64590_1	0	–0.112	–0.11	–1.057	0.033	ref	0.8468	0.8848	0.0014	0.9818	cd05327, retinol-DH_like_SDR_c_like, retinol dehydrogenase (retinol-DH), Light dependent Protochlorophyllide (Pchlide) OxidoReductase (LPOR) and related proteins, classical (c) SDRs. Classical SDR subgroup containing retinol-DHs, LPORs, and related proteins. Retinol is processed by a medium chain alcohol dehydrogenase followed by retinol-DHs. Pchlide reductases act in chlorophyll biosynthesis. Th…
AT1G12775_1	0	–0.24	–0.189	–1.793	0.023	ref	0.5576	0.7409	0	0.9848	PLN03218, PLN03218, maturation of RBCL 1; Provisional
AT3G53170_1	0	–0.139	–0.106	–1.025	0.02	ref	0.6941	0.8263	0.0002	0.9835	PLN03218, PLN03218, maturation of RBCL 1; Provisional
AT1G60545_1	0	–0.196	–0.166	–1.48	0.019	ref	0.6843	0.7996	0.0002	0.9892	NA
AT1G48635_2	0	–0.154	–0.115	–1.04	0.001	ref	0.742	0.858	0.0008	0.9998	pfam04882, Peroxin-3, Peroxin-3. Peroxin-3 is a peroxisomal protein. It is thought to be involve in membrane vesicle assembly prior to the translocation of matrix proteins
AT1G53470_1	0	–0.154	–0.122	–1.667	0.05	ref	0.6369	0.7864	0	0.9524	COG0668, MscS, Small-conductance mechanosensitive channel [Cell envelope biogenesis, outer membrane]
AT2G28650_1	0	–0.132	–0.099	–1.293	0.05	ref	0.8001	0.8911	0.0003	0.9703	pfam03081, Exo70, Exo70 exocyst complex subunit. The Exo70 protein forms one subunit of the exocyst complex. First discovered in S. cerevisiae, Exo70 and other exocyst proteins have been observed in several other eukaryotes, including humans. In S. cerevisiae, the exocyst complex is involved in the late stages of exocytosis, and is localised at the tip of the bud, the major site of exocytosis in …
AT2G34540_2	0	–0.168	–0.112	–1.443	0.044	ref	0.5814	0.7954	0	0.9576	pfam02255, PTS_IIA, PTS system, Lactose/Cellobiose specific IIA subunit. The bacterial phosphoenolpyruvate: sugar phosphotransferase system (PTS) is a multi-protein system involved in the regulation of a variety of metabolic and transcriptional processes. The lactose/cellobiose-specific family are one of four structurally and functionally distinct group IIA PTS system enzymes. This family of prot…
AT5G23600_1	0	–0.235	–0.16	–1.871	0.028	ref	0.5284	0.7578	0	0.9792	pfam01885, PTS_2-RNA, RNA 2'-phosphotransferase, Tpt1 / KptA family. Tpt1 catalyses the last step of tRNA splicing in yeast. It transfers the splice junction 2'-phosphate from ligated tRNA to NAD, to produce ADP-ribose 1"-2"-cyclic phosphate. This is presumed to be followed by a transesterification step to release the RNA. The first step of this reaction is similar to that catalysed by some bacte…
AT5G14350_1	0	–0.166	–0.078	–1.566	0.054	ref	0.6997	0.9042	0.0001	0.9635	PLN03218, PLN03218, maturation of RBCL 1; Provisional
AT5G16980_1	0	–0.122	–0.054	–1.309	0.047	ref	0.7269	0.9206	0.0001	0.9576	cd08295, double_bond_reductase_like, Arabidopsis alkenal double bond reductase and leukotriene B4 12-hydroxydehydrogenase. This group includes proteins identified as the Arabidopsis alkenal double bond reductase and leukotriene B4 12-hydroxydehydrogenase. The Arabidopsis enzyme, a member of the medium chain dehydrogenase/reductase family, catalyzes the reduction of 7-8-double bond of phenylpropan…
AT4G14940_1	0	–0.157	–0.093	–1.69	0.06	ref	0.7918	0.9136	0.0002	0.9695	PLN02566, PLN02566, amine oxidase (copper-containing)
AT2G16790_2	0	–0.27	–0.168	–2.429	0	ref	0.3132	0.5856	0	0.9998	COG3265, GntK, Gluconate kinase [Carbohydrate transport and metabolism]
AT3G07610_1	0	–0.213	–0.122	–1.909	–0.002	ref	0.573	0.8212	0	0.9993	pfam02373, JmjC, JmjC domain. The JmjC domain belongs to the Cupin superfamily. JmjC-domain proteins may be protein hydroxylases that catalyse a novel histone modification
AT1G68340_1	0	–0.065	–0.059	–1.485	0.148	ref	0.8426	0.8911	0	0.6838	pfam07797, DUF1639, Protein of unknown function (DUF1639). This approximately 50 residue region is found in a number of sequences derived from hypothetical plant proteins. This region features a highly basic 5 amino-acid stretch towards its centre
AT3G01513_1	0	–0.12	–0.098	–1.673	0.138	ref	0.8054	0.8824	0.0001	0.854	pfam07816, DUF1645, Protein of unknown function (DUF1645). These sequences are derived from a number of hypothetical plant proteins. The region in question is approximately 270 amino acids long. Some members of this family are annotated as yeast pheromone receptor proteins AR781 but no literature was found to support this
AT1G74660_1	0	–0.148	–0.159	–2.331	0.133	ref	0.75	0.7914	0	0.8624	pfam04770, ZF-HD_dimer, ZF-HD protein dimerisation region. This family of proteins has are plant transcription factors, and have been named ZF-HD for zinc finger homeodomain proteins, on the basis of similarity to proteins of known structure. This region is thought to be involved in the formation of homo and heterodimers, and may form a zinc finger
AT2G28570_1	0	–0.156	–0.151	–1.966	0.09	ref	0.769	0.8255	0	0.9359	COG4371, COG4371, Predicted membrane protein [Function unknown]
AT1G56010_2	0	–0.136	–0.19	–2.49	0.167	ref	0.8329	0.8092	0	0.8685	pfam02365, NAM, No apical meristem (NAM) protein. This is a family of no apical meristem (NAM) proteins these are plant development proteins. Mutations in NAM result in the failure to develop a shoot apical meristem in petunia embryos. NAM is indicated as having a role in determining positions of meristems and primordial. One member of this family NAP (NAC-like, activated by AP3/PI) is encoded by…
AT4G31240_2	0	–0.14	–0.177	–2.291	0.151	ref	0.7986	0.7946	0	0.8609	cd03009, TryX_like_TryX_NRX, Tryparedoxin (TryX)-like family, TryX and nucleoredoxin (NRX) subfamily; TryX and NRX are thioredoxin (TRX)-like protein disulfide oxidoreductases that alter the redox state of target proteins via the reversible oxidation of an active center CXXC motif. TryX is involved in the regulation of oxidative stress in parasitic trypanosomatids by reducing TryX peroxidase, whi…
AT1G60930_1	0	–0.082	–0.09	–1.381	0.051	ref	0.838	0.8592	0	0.9558	PLN03137, PLN03137, ATP-dependent DNA helicase; Q4-like; Provisional
AT5G63140_1	0	–0.133	–0.157	–2.303	0.063	ref	0.8278	0.837	0	0.9673	cd07383, MPP_Dcr2, Saccharomyces cerevisiae DCR2 phosphatase and related proteins, metallophosphatase domain. DCR2 phosphatase (Dosage-dependent Cell Cycle Regulator 2) functions together with DCR1 (Gid8) in a common pathway to accelerate initiation of DNA replication in Saccharomyces cerevisiae. Genetic analysis suggests that DCR1 functions upstream of DCR2. DCR2 interacts with and dephosphoryla…
AT3G60440_1	0	–0.1	–0.149	–1.924	0.076	ref	0.8169	0.7757	0	0.9307	pfam00300, His_Phos_1, Histidine phosphatase superfamily (branch 1). The histidine phosphatase superfamily is so named because catalysis centres on a conserved His residue that is transiently phosphorylated during the catalytic cycle. Other conserved residues contribute to a 'phosphate pocket' and interact with the phospho group of substrate before, during and after its transfer to the His residu…
AT1G67400_1	0	–0.157	0.23	–1.141	0.03	ref	0.8145	0.7763	0.0023	0.9866	pfam04727, ELMO_CED12, ELMO/CED-12 family. This family represents a conserved domain which is found in a number of eukaryotic proteins including CED-12, ELMO I and ELMO II. ELMO1 is a component of signalling pathways that regulate phagocytosis and cell migration and is the mammalian orthologue of the C. elegans gene, ced-12. CED-12 is required for the engulfment of dying cells and cell migration.…
AT5G12920_1	0	–0.218	0.269	–1.316	0.036	ref	0.5282	0.5529	0.0001	0.9713	cd00200, WD40, WD40 domain, found in a number of eukaryotic proteins that cover a wide variety of functions including adaptor/regulatory modules in signal transduction, pre-mRNA processing and cytoskeleton assembly; typically contains a GH dipeptide 11-24 residues from its N-terminus and the WD dipeptide at its C-terminus and is 40 residues long, hence the name WD40; between GH and WD lies a cons…
AT5G22300_1	0	–0.214	0.183	–1.105	0.022	ref	0.5389	0.6955	0.0002	0.9833	PLN02504, PLN02504, nitrilase
AT5G40530_1	0	–0.191	0.189	–1.119	0.03	ref	0.6372	0.7322	0.0003	0.9792	pfam05148, Methyltransf_8, Hypothetical methyltransferase. This family consists of several uncharacterised eukaryotic proteins which are related to methyltransferases pfam01209
AT3G15460_1	0	–0.333	0.245	–1.927	0	ref	0.5919	0.7773	0.0002	0.9998	COG5154, BRX1, RNA-binding protein required for 60S ribosomal subunit biogenesis [Translation, ribosomal structure and biogenesis]
AT5G18180_1	0	–0.189	0.113	–1.112	0.004	ref	0.6825	0.8659	0.0006	0.9983	pfam04410, Gar1, Gar1/Naf1 RNA binding region. Gar1 is a small nucleolar RNP that is required for pre-mRNA processing and pseudouridylation. It is co-immunoprecipitated with the H/ACA families of snoRNAs. This family represents the conserved central region of Gar1. This region is necessary and sufficient for normal cell growth, and specifically binds two snoRNAs snR10 and snR30. This region is al…
AT1G77110_1	0	–0.319	0.209	–1.69	0.033	ref	0.5224	0.7631	0.0001	0.982	pfam03547, Mem_trans, Membrane transport protein. This family includes auxin efflux carrier proteins and other transporter proteins from all domains of life
AT1G17090_2	0	–0.149	0.221	–1.246	0.015	ref	0.7179	0.6659	0.0002	0.9904	NA
AT1G69730_1	0	–0.293	0.43	–2.533	–0.024	ref	0.4445	0.4242	0	0.9829	cd00180, PKc, Catalytic domain of Protein Kinases. Protein Kinases (PKs), catalytic (c) domain. PKs catalyze the transfer of the gamma-phosphoryl group from ATP to serine/threonine or tyrosine residues on protein substrates. The PK family is part of a larger superfamily that includes the catalytic domains of RIO kinases, aminoglycoside phosphotransferase, choline kinase, phosphoinositide 3-kinase…
AT1G54040_2	0	–0.171	0.169	–1.144	–0.002	ref	0.5891	0.6925	0.0001	0.9992	PLN02153, PLN02153, epithiospecifier protein
AT3G42820_1	0	–0.223	0.207	–1.482	–0.011	ref	0.6442	0.7529	0.0002	0.9941	NA
AT4G03010_1	0	–0.167	0.159	–1.19	–0.008	ref	0.7501	0.8172	0.0007	0.9964	PLN00113, PLN00113, leucine-rich repeat receptor-like protein kinase; Provisional
AT4G31400_1	0	–0.141	0.266	–1.191	0.02	ref	0.7665	0.6329	0.0004	0.9875	cd04301, NAT_SF, N-Acyltransferase superfamily: Various enzymes that characteristically catalyze the transfer of an acyl group to a substrate. NAT (N-Acyltransferase) is a large superfamily of enzymes that mostly catalyze the transfer of an acyl group to a substrate and are implicated in a variety of functions, ranging from bacterial antibiotic resistance to circadian rhythms in mammals. Members …
AT1G17090_1	0	–0.12	0.285	–1.434	0.148	ref	0.738	0.519	0	0.7629	NA
AT1G65486_2	0	–0.128	0.322	–1.555	0.157	ref	0.8432	0.6544	0.0003	0.879	NA
AT3G57200_1	0	–0.116	0.229	–1.277	0.108	ref	0.7488	0.5949	0.0001	0.8548	pfam01697, DUF23, Domain of unknown function (DUF23). This putative domain consists of an approximately 300 residue long region, the function of this region is unknown. The aligned region contains several conserved cysteine residues and several charged residues that may be catalytic residues. This is supported by the inclusion of this family in the GT-A glycosyl transferase superfamily
AT5G28590_1	0	–0.066	0.223	–1.073	0.099	ref	0.9449	0.8144	0.0066	0.9561	pfam03479, DUF296, Domain of unknown function (DUF296). This putative domain is found in proteins that contain AT-hook motifs pfam02178, which strongly suggests a DNA-binding function for the proteins as a whole. There are three highly conserved histidine residues, which should be a structurally conserved metal-binding unit, based on structural comparison with known metal-binding structures. The …
AT5G02540_1	0	–0.189	0.328	–1.642	0.132	ref	0.6432	0.5381	0	0.8492	cd05327, retinol-DH_like_SDR_c_like, retinol dehydrogenase (retinol-DH), Light dependent Protochlorophyllide (Pchlide) OxidoReductase (LPOR) and related proteins, classical (c) SDRs. Classical SDR subgroup containing retinol-DHs, LPORs, and related proteins. Retinol is processed by a medium chain alcohol dehydrogenase followed by retinol-DHs. Pchlide reductases act in chlorophyll biosynthesis. Th…
AT5G37240_1	0	–0.126	0.257	–1.185	0.089	ref	0.8697	0.769	0.0028	0.9582	NA
AT1G61380_1	0	–0.109	0.198	–1.022	0.145	ref	0.7715	0.6551	0.0002	0.7756	smart00219, TyrKc, Tyrosine kinase, catalytic domain. Phosphotransferases. Tyrosine-specific kinase subfamily
AT3G09405_1	0	–0.101	0.255	–1.193	0.183	ref	0.8125	0.5938	0.0002	0.7225	pfam03283, PAE, Pectinacetylesterase
AT2G42610_2	0	–0.131	0.214	–1.171	0.13	ref	0.6987	0.612	0.0001	0.7985	pfam04852, DUF640, Protein of unknown function (DUF640). This family represents a conserved region found in plant proteins including Resistance protein-like protein
AT3G29260_1	0	–0.121	0.192	–1.04	0.106	ref	0.7214	0.6458	0.0001	0.846	cd05326, secoisolariciresinol-DH_like_SDR_c, secoisolariciresinol dehydrogenase (secoisolariciresinol-DH)-like, classical (c) SDRs. Podophyllum secoisolariciresinol-DH is a homo tetrameric, classical SDR that catalyzes the NAD-dependent conversion of (-)-secoisolariciresinol to (-)-matairesinol via a (-)-lactol intermediate. (-)-Matairesinol is an intermediate to various 8'-lignans, including the…
AT1G24210_1	0	–0.111	0.228	–1.128	0.138	ref	0.7924	0.6418	0.0002	0.8214	pfam02671, PAH, Paired amphipathic helix repeat. This family contains the paired amphipathic helix repeat. The family contains the yeast SIN3 gene (also known as SDI1) that is a negative regulator of the yeast HO gene. This repeat may be distantly related to the helix-loop-helix motif, which mediate protein-protein interactions
AT1G53600_1	0	–0.056	0.278	–1.063	0.142	ref	0.8878	0.5103	0.0001	0.7585	PLN03081, PLN03081, pentatricopeptide (PPR) repeat-containing protein; Provisional
AT1G55200_1	0	–0.178	0.243	–1.48	0.116	ref	0.5452	0.5359	0	0.8068	smart00219, TyrKc, Tyrosine kinase, catalytic domain. Phosphotransferases. Tyrosine-specific kinase subfamily
AT4G17512_1	0	–0.144	0.186	–1.192	0.109	ref	0.6603	0.6552	0.0001	0.8391	NA
AT1G27620_1	0	–0.172	0.164	–1.169	0.07	ref	0.5965	0.71	0.0001	0.9239	PLN02481, PLN02481, Omega-hydroxypalmitate O-feruloyl transferase
AT3G31161_1	0	–0.289	0.298	–2.088	0.113	ref	0.696	0.7626	0.0003	0.9501	NA
AT2G01200_2	0	–0.138	0.13	–1.129	0.081	ref	0.7434	0.813	0.0003	0.9268	pfam02309, AUX_IAA, AUX/IAA family. Transcription of the AUX/IAA family of genes is rapidly induced by the plant hormone auxin. Some members of this family are longer and contain an N terminal DNA binding domain,. The function of this region is uncertain
AT5G58370_1	0	–0.267	0.252	–2.033	0.176	ref	0.5202	0.6405	0	0.7789	cd01876, YihA_EngB, The YihA (EngB) subfamily. This subfamily of GTPases is typified by the E. coli YihA, an essential protein involved in cell division control. YihA and its orthologs are small proteins that typically contain less than 200 amino acid residues and consists of the GTPase domain only (some of the eukaryotic homologs contain an N-terminal extension of about 120 residues that might b…
AT4G11911_1	0	–0.157	0.205	–1.454	0.148	ref	0.8205	0.8106	0.0008	0.9064	pfam12638, Staygreen, Staygreen protein. This family of proteins have been implicated in chlorophyll degradation. Intriguingly members of this family are also found in non-photosynthetic bacteria
AT2G24190_2	0	–0.266	0.193	–1.602	0.111	ref	0.4086	0.6281	0	0.8258	cd05324, carb_red_PTCR-like_SDR_c, Porcine testicular carbonyl reductase (PTCR)-like, classical (c) SDRs. PTCR is a classical SDR which catalyzes the NADPH-dependent reduction of ketones on steroids and prostaglandins. Unlike most SDRs, PTCR functions as a monomer. This subgroup also includes human carbonyl reductase 1 (CBR1) and CBR3. CBR1 is an NADPH-dependent SDR with broad substrate specifici…
AT2G17860_1	0	–0.17	0.202	–1.031	0.1	ref	0.6421	0.6702	0.0003	0.8869	cd09218, TLP-PA, allergenic/antifungal thaumatin-like proteins: plant and animal homologs. This subfamily is represented by the thaumatin-like proteins (TLPs), Cherry Allergen Pru Av 2 TLP, Peach PpAZ44 TLP (a propylene-induced TLP in abscission), the Caenorhabditis elegans thaumatin family member (thn-6), and other plant and animal homologs. TLPs are involved in host defense and a wide range of …
AT3G29690_1	0	–0.268	0.279	–1.667	0.123	ref	0.5102	0.592	0	0.8681	pfam02458, Transferase, Transferase family. This family includes a number of transferase enzymes. These include anthranilate N-hydroxycinnamoyl/benzoyltransferase that catalyses the first committed reaction of phytoalexin biosynthesis. Deacetylvindoline 4-O-acetyltransferase EC:2.3.1.107 catalyses the last step in vindoline biosynthesis is also a member of this family. The motif HXXXD is probably…
AT1G12650_2	0	–0.291	0.086	–1.777	–0.09	ref	0.6383	0.9349	0.0003	0.9564	pfam06102, DUF947, Domain of unknown function (DUF947). Family of eukaryotic proteins with unknown function
AT4G13190_1	0	–0.202	0.085	–1.308	–0.052	ref	0.694	0.915	0.0004	0.9706	cd00180, PKc, Catalytic domain of Protein Kinases. Protein Kinases (PKs), catalytic (c) domain. PKs catalyze the transfer of the gamma-phosphoryl group from ATP to serine/threonine or tyrosine residues on protein substrates. The PK family is part of a larger superfamily that includes the catalytic domains of RIO kinases, aminoglycoside phosphotransferase, choline kinase, phosphoinositide 3-kinase…
AT3G01710_2	0	–0.347	0.113	–2.011	–0.116	ref	0.334	0.8072	0	0.834	pfam06886, TPX2, Targeting protein for Xklp2 (TPX2). This family represents a conserved region approximately 60 residues long within the eukaryotic targeting protein for Xklp2 (TPX2). Xklp2 is a kinesin-like protein localised on centrosomes throughout the cell cycle and on spindle pole microtubules during metaphase. In Xenopus, it has been shown that Xklp2 protein is required for centrosome separ…
AT5G47080_3	0	–0.228	0.045	–1.343	–0.061	ref	0.8425	0.9812	0.013	0.9832	smart01085, CK_II_beta, Casein kinase II regulatory subunit
AT1G70920_1	0	–0.211	0.061	–1.104	–0.052	ref	0.5127	0.9041	0.0001	0.9484	smart00389, HOX, Homeodomain. DNA-binding factors that are involved in the transcriptional regulation of key developmental processes
AT2G32390_1	0	–0.283	0.084	–1.407	–0.073	ref	0.3437	0.83	0	0.8926	cd06366, PBP1_GABAb_receptor, Ligand-binding domain of GABAb receptors, which are metabotropic transmembrane receptors for gamma-aminobutyric acid (GABA). Ligand-binding domain of GABAb receptors, which are metabotropic transmembrane receptors for gamma-aminobutyric acid (GABA). GABA is the major inhibitory neurotransmitter in the mammalian CNS and, like glutamate and other transmitters, acts via…
AT1G26090_1	0	–0.192	0.066	–1.091	–0.036	ref	0.5587	0.9	0.0001	0.9703	COG0003, ArsA, Predicted ATPase involved in chromosome partitioning [Cell division and chromosome partitioning]
AT2G02740_1	0	–0.212	0.055	–1.52	–0.029	ref	0.4833	0.9075	0	0.9737	pfam08536, Whirly, Whirly transcription factor. This family contains the plant whirly transcription factors
AT3G50860_1	0	–0.26	0.103	–1.891	–0.032	ref	0.6172	0.9003	0.0001	0.9834	pfam01217, Clat_adaptor_s, Clathrin adaptor complex small chain
AT2G41050_1	0	–0.178	0.051	–1.181	–0.017	ref	0.5112	0.9045	0	0.9832	pfam04193, PQ-loop, PQ loop repeat. Members of this family are all membrane bound proteins possessing a pair of repeats each spanning two transmembrane helices connected by a loop. The PQ motif found on loop 2 is critical for the localisation of cystinosin to lysosomes. However, the PQ motif appears not to be a general lysosome-targeting motif. It is thought likely to possess a more general funct…
AT3G03450_1	0	–0.314	0.079	–1.979	–0.046	ref	0.3924	0.8828	0	0.9623	pfam03514, GRAS, GRAS family transcription factor. Sequence analysis of the products of the GRAS (GAI, RGA, SCR) gene family indicates that they share a variable amino-terminus and a highly conserved carboxyl-terminus that contains five recognisable motifs. Proteins in the GRAS family are transcription factors that seem to be involved in development and other processes. Mutation of the SCARECROW …
AT2G26580_1	0	–0.288	0.138	–2.061	0.006	ref	0.4327	0.7785	0	0.9962	pfam04690, YABBY, YABBY protein. YABBY proteins are a group of plant-specific transcription involved in the specification of abaxial polarity in lateral organs
AT4G36620_1	0	–0.238	0.1	–1.622	–0.007	ref	0.5248	0.8578	0	0.9959	smart00401, ZnF_GATA, zinc finger binding to DNA consensus sequence [AT]GATA[AG]
AT5G20870_1	0	–0.203	0.072	–1.347	–0.007	ref	0.7081	0.9349	0.0005	0.9973	pfam00332, Glyco_hydro_17, Glycosyl hydrolases family 17
AT1G26110_2	0	–0.204	0.14	–1.643	–0.069	ref	0.4076	0.6482	0	0.8757	pfam12701, LSM14, Lsm N-terminal domain of mRNPs. This is an Lsm domain that in eukaryotic RAP55 proteins is at the N-terminus. Lsm proteins are involved in RNA-protein complexes during protein synthesis. The domain is conserved from parasitic metazoa to humans
AT5G47455_4	0	–0.18	0.129	–1.433	–0.057	ref	0.6244	0.8018	0.0001	0.9512	NA
AT4G39780_1	0	–0.225	0.139	–1.776	–0.075	ref	0.5576	0.7987	0	0.9334	smart00380, AP2, DNA-binding domain in plant proteins such as APETALA2 and EREBPs
AT2G14045_2	0	–0.165	0.116	–1.357	–0.043	ref	0.6052	0.7957	0	0.9617	PRK03918, PRK03918, chromosome segregation protein; Provisional
AT3G10090_1	0	–0.207	0.129	–1.553	–0.056	ref	0.6575	0.8461	0.0001	0.9663	pfam01200, Ribosomal_S28e, Ribosomal protein S28e
AT5G01770_1	0	–0.211	0.081	–1.487	–0.076	ref	0.4239	0.8233	0	0.8701	cd00200, WD40, WD40 domain, found in a number of eukaryotic proteins that cover a wide variety of functions including adaptor/regulatory modules in signal transduction, pre-mRNA processing and cytoskeleton assembly; typically contains a GH dipeptide 11-24 residues from its N-terminus and the WD dipeptide at its C-terminus and is 40 residues long, hence the name WD40; between GH and WD lies a cons…
AT3G11750_1	0	–0.284	0.164	–1.837	0.006	ref	0.518	0.7883	0	0.9969	cd00534, DHNA_DHNTPE, Dihydroneopterin aldolase (DHNA) and 7,8-dihydroneopterin triphosphate epimerase domain (DHNTPE); these enzymes have been designated folB and folX, respectively. Folate derivatives are essential cofactors in the biosynthesis of purines, pyrimidines, and amino acids, as well as formyl-tRNA. Mammalian cells are able to utilize pre-formed folates after uptake by a carrier-media…
AT4G30800_1	0	–0.335	0.183	–2.258	–0.022	ref	0.6066	0.8463	0.0001	0.9905	PTZ00241, PTZ00241, 40S ribosomal protein S11; Provisional
AT5G01970_1	0	–0.154	0.112	–1.122	0.034	ref	0.8887	0.9406	0.0181	0.9899	pfam05557, MAD, Mitotic checkpoint protein. This family consists of several eukaryotic mitotic checkpoint (Mitotic arrest deficient or MAD) proteins. The mitotic spindle checkpoint monitors proper attachment of the bipolar spindle to the kinetochores of aligned sister chromatids and causes a cell cycle arrest in prometaphase when failures occur. Multiple components of the mitotic spindle checkpoi…
AT5G56310_1	0	–0.242	0.192	–1.819	0.061	ref	0.4913	0.6735	0	0.9422	PLN03077, PLN03077, Protein ECB2; Provisional
AT5G03510_1	0	–0.175	0.224	–1.683	0.06	ref	0.7293	0.7306	0.0001	0.9639	NA
AT5G53880_1	0	–0.173	0.204	–1.605	0.055	ref	0.6755	0.7056	0	0.9604	pfam02956, TT_ORF1, TT viral orf 1. TT virus (TTV), isolated initially from a Japanese patient with hepatitis of unknown aetiology, has since been found to infect both healthy and diseased individuals and numerous prevalence studies have raised questions about its role in unexplained hepatitis. ORF1 is a large 750 residue protein. The N-terminal half of this protein corresponds to the capsid prot…
AT5G25480_1	0	–0.182	0.18	–1.449	0.032	ref	0.548	0.6524	0	0.9713	cd00315, Cyt_C5_DNA_methylase, Cytosine-C5 specific DNA methylases; Methyl transfer reactions play an important role in many aspects of biology. Cytosine-specific DNA methylases are found both in prokaryotes and eukaryotes. DNA methylation, or the covalent addition of a methyl group to cytosine within the context of the CpG dinucleotide, has profound effects on the mammalian genome. These effects…
AT2G30130_1	0	–0.121	0.159	–1.136	0.025	ref	0.825	0.8123	0.0008	0.9861	pfam03195, DUF260, Protein of unknown function DUF260
AT4G34360_1	0	–0.132	0.165	–1.131	0.058	ref	0.8001	0.7987	0.0007	0.9643	pfam08241, Methyltransf_11, Methyltransferase domain. Members of this family are SAM dependent methyltransferases
AT1G78730_1	0	–0.091	0.167	–1.248	0.058	ref	0.8049	0.7004	0.0001	0.9399	smart00579, FBD, domain in FBox and BRCT domain containing plant proteins
AT2G31230_1	0	–0.133	0.313	–1.833	0.115	ref	0.7743	0.5665	0	0.8872	smart00380, AP2, DNA-binding domain in plant proteins such as APETALA2 and EREBPs
AT3G60970_1	0	–0.081	0.209	–1.362	0.042	ref	0.8183	0.5953	0	0.9602	PLN03130, PLN03130, ABC transporter C family member; Provisional
AT5G47800_1	0	–0.076	0.218	–1.399	0.032	ref	0.8532	0.6212	0	0.9748	pfam03000, NPH3, NPH3 family. Phototropism of Arabidopsis thaliana seedlings in response to a blue light source is initiated by nonphototropic hypocotyl 1 (NPH1), a light-activated serine-threonine protein kinase. Mutations in NPH3 disrupt early signaling occurring downstream of the NPH1 photoreceptor. The NPH3 gene encodes a NPH1-interacting protein. NPH3 is a member of a large protein family, a…
AT5G59980_2	0	–0.085	0.21	–1.309	0.027	ref	0.8232	0.624	0.0001	0.9775	pfam01876, RNase_P_p30, RNase P subunit p30. This protein is part of the RNase P complex that is involved in tRNA maturation
AT5G48240_1	0	–0.101	0.21	–1.541	0.043	ref	0.8667	0.7584	0.0002	0.9771	pfam07890, Rrp15p, Rrp15p. Rrp15p is required for the formation of 60S ribosomal subunits
AT5G56730_1	0	–0.049	0.178	–1.01	0.051	ref	0.9413	0.7884	0.0015	0.9703	COG0612, PqqL, Predicted Zn-dependent peptidases [General function prediction only]
AT4G21380_1	0	–0.093	0.232	–1.239	0.029	ref	0.8592	0.6851	0.0003	0.982	pfam00954, S_locus_glycop, S-locus glycoprotein family. In Brassicaceae, self-incompatible plants have a self/non-self recognition system. This is sporophytically controlled by multiple alleles at a single locus (S). S-locus glycoproteins, as well as S-receptor kinases, are in linkage with the S-alleles
AT2G27820_1	0	–0.109	0.153	–1.136	–0.031	ref	0.7278	0.6977	0.0001	0.9704	PLN02317, PLN02317, arogenate dehydratase
AT5G67640_1	0	–0.117	0.167	–1.234	–0.02	ref	0.8384	0.809	0.0006	0.9892	pfam06513, DUF1103, Repeat of unknown function (DUF1103). This family consists of several repeats of around 30 residues in length which are found specifically in mature-parasite-infected erythrocyte surface antigen proteins from Plasmodium falciparum. This family often found in conjunction with pfam00226
AT2G42820_1	0	–0.054	0.283	–1.216	0.091	ref	0.9292	0.6329	0.0004	0.9307	pfam03134, TB2_DP1_HVA22, TB2/DP1, HVA22 family. This family includes members from a wide variety of eukaryotes. It includes the TB2/DP1 (deleted in polyposis) protein, which in humans is deleted in severe forms of familial adenomatous polyposis, an autosomal dominant oncological inherited disease. The family also includes the plant protein of known similarity to TB2/DP1, the HVA22 abscisic acid-…
AT5G11630_2	0	–0.063	0.335	–1.429	0.105	ref	0.9341	0.6438	0.0005	0.9357	NA
AT1G18900_1	0	–0.034	0.238	–1.018	0.073	ref	0.9586	0.6984	0.0012	0.9496	PLN03218, PLN03218, maturation of RBCL 1; Provisional
AT5G06510_2	0	–0.056	0.294	–1.193	0.105	ref	0.879	0.4679	0	0.8347	smart00521, CBF, CCAAT-Binding transcription Factor
AT3G43623_1	0	0.035	0.333	–1.369	0.208	ref	0.9418	0.4683	0	0.6227	NA
AT5G47510_1	0	0.045	0.285	–1.192	0.162	ref	0.9152	0.5042	0.0001	0.7109	smart00516, SEC14, Domain in homologues of a S. cerevisiae phosphatidylinositol transfer protein (Sec14p). Domain in homologues of a S. cerevisiae phosphatidylinositol transfer protein (Sec14p) and in RhoGAPs, RhoGEFs and the RasGAP, neurofibromin (NF1). Lipid-binding domain. The SEC14 domain of Dbl is known to associate with G protein beta/gamma subunits
AT3G47750_1	0	0.08	0.354	–1.618	0.237	ref	0.8407	0.448	0	0.5569	cd03263, ABC_subfamily_A, The ABCA subfamily mediates the transport of a variety of lipid compounds. Mutations of members of ABCA subfamily are associated with human genetic diseases, such as, familial high-density lipoprotein (HDL) deficiency, neonatal surfactant deficiency, degenerative retinopathies, and congenital keratinization disorders. The ABCA1 protein is involved in disorders of cholest…
AT5G17240_1	0	0.063	0.249	–1.1	0.154	ref	0.8707	0.5452	0.0001	0.7206	NA
AT1G62120_1	0	0.005	0.204	–1.039	0.156	ref	0.9894	0.5332	0	0.6105	pfam02536, mTERF, mTERF. This family contains one sequence of known function Human mitochondrial transcription termination factor (mTERF) the rest of the family consists of hypothetical proteins none of which have any functional information. mTERF is a multizipper protein possessing three putative leucine zippers one of which is bipartite. The protein binds DNA as a monomer. The leucine zippers a…
AT5G65070_1	0	0.018	0.275	–1.455	0.211	ref	0.9722	0.5645	0	0.6502	cd00265, MADS_MEF2_like, MEF2 (myocyte enhancer factor 2)-like/Type II subfamily of MADS ( MCM1, Agamous, Deficiens, and SRF (serum response factor) box family of eukaryotic transcriptional regulators. Binds DNA and exists as hetero and homo-dimers. Differs from SRF-like/Type I subgroup mainly in position of the alpha helix responsible for the dimerization interface. Important in homeotic regulat…
AT4G26255_1	0	0.015	0.338	–1.639	0.217	ref	0.9758	0.4512	0	0.5817	NA
AT1G07880_2	0	–0.025	0.239	–1.216	0.162	ref	0.961	0.5975	0.0001	0.7473	cd07858, STKc_TEY_MAPK_plant, Catalytic domain of the Serine/Threonine Kinases, TEY Mitogen-Activated Protein Kinases from Plants. Serine/Threonine Kinases (STKs), Plant TEY Mitogen-Activated Protein Kinase (MAPK) subfamily, catalytic (c) domain. STKs catalyze the transfer of the gamma-phosphoryl group from ATP to serine/threonine residues on protein substrates. The TEY MAPK subfamily is part of …
AT5G09976_1	0	–0.009	0.322	–1.59	0.243	ref	0.9884	0.5359	0	0.6194	NA
AT3G08950_1	0	0.005	0.263	–1.095	0.147	ref	0.9914	0.5001	0.0001	0.7145	cd02968, SCO, SCO (an acronym for Synthesis of Cytochrome c Oxidase) family; composed of proteins similar to Sco1, a membrane-anchored protein possessing a soluble domain with a TRX fold. Members of this family are required for the proper assembly of cytochrome c oxidase (COX). They contain a metal binding motif, typically CXXXC, which is located in a flexible loop. COX, the terminal enzyme in th…
AT3G53720_1	0	–0.007	0.246	–1.046	0.12	ref	0.9953	0.8352	0.0182	0.9564	PLN03159, PLN03159, cation/H(+) antiporter 15; Provisional
AT2G34490_1	0	0	0.278	–1.3	0.145	ref	0.9999	0.6621	0.0004	0.8698	pfam00067, p450, Cytochrome P450. Cytochrome P450s are haem-thiolate proteins involved in the oxidative degradation of various compounds. They are particularly well known for their role in the degradation of environmental toxins and mutagens. They can be divided into 4 classes, according to the method by which electrons from NAD(P)H are delivered to the catalytic site. Sequence conservation is re…
AT5G11470_1	0	–0.044	0.367	–1.615	0.175	ref	0.9342	0.4784	0	0.7559	cd04715, BAH_Orc1p_like, BAH, or Bromo Adjacent Homology domain, as present in the Schizosaccharomyces pombe homolog of Saccharomyces cerevisiae Orc1p and similar proteins. Orc1 is part of the Yeast Sir1-origin recognition complex, the Orc1p BAH doman functions in epigenetic silencing. BAH domains are found in a variety of proteins playing roles in transcriptional silencing and the remodeling of …
AT1G04945_2	0	–0.002	0.262	–1.127	0.171	ref	0.9985	0.6596	0.0007	0.8164	pfam04438, zf-HIT, HIT zinc finger. This presumed zinc finger contains up to 6 cysteine residues that could coordinate zinc. The domain is named after the HIT protein. This domain is also found in the Thyroid receptor interacting protein 3 (TRIP-3) that specifically interact with the ligand binding domain of the thyroid receptor
AT2G45150_1	0	–0.025	0.252	–1.194	0.094	ref	0.954	0.522	0	0.8592	PLN02953, PLN02953, phosphatidate cytidylyltransferase
AT5G14760_1	0	–0.011	0.34	–1.637	0.128	ref	0.9953	0.852	0.0157	0.9713	PLN02815, PLN02815, L-aspartate oxidase
AT5G51220_1	0	0	0.279	–1.237	0.091	ref	0.9996	0.6528	0.0005	0.9334	pfam03981, Ubiq_cyt_C_chap, Ubiquinol-cytochrome C chaperone
AT4G14640_1	0	0.054	0.299	–1.011	0.181	ref	0.9346	0.6329	0.0017	0.818	PTZ00184, PTZ00184, calmodulin; Provisional
AT4G04790_1	0	–0.057	0.305	–1.544	0.209	ref	0.9004	0.517	0	0.6454	PLN03218, PLN03218, maturation of RBCL 1; Provisional
AT5G46460_1	0	–0.066	0.263	–1.36	0.185	ref	0.8668	0.5368	0	0.655	PLN03077, PLN03077, Protein ECB2; Provisional
AT5G44390_1	0	–0.058	0.379	–1.921	0.329	ref	0.9022	0.4509	0	0.4143	COG0277, GlcD, FAD/FMN-containing dehydrogenases [Energy production and conversion]
AT5G16350_1	0	–0.125	0.359	–2.235	0.319	ref	0.9512	0.8679	0.0072	0.9204	pfam06974, DUF1298, Protein of unknown function (DUF1298). This family represents the C-terminus (approximately 170 residues) of a number of hypothetical plant proteins of unknown function
AT5G22320_1	0	–0.081	0.221	–1.518	0.179	ref	0.8965	0.7431	0.0002	0.8228	COG4886, COG4886, Leucine-rich repeat (LRR) protein [Function unknown]
AT2G45030_1	0	–0.094	0.153	–1.059	0.118	ref	0.7732	0.6994	0.0001	0.7985	PRK12740, PRK12740, elongation factor G; Reviewed
AT3G60660_1	0	–0.076	0.162	–1.089	0.124	ref	0.8861	0.7846	0.0006	0.8762	pfam07160, DUF1395, Protein of unknown function (DUF1395). This family consists of several hypothetical eukaryotic proteins of around 250 residues in length. The function of this family is unknown
AT1G23100_1	0	–0.099	0.358	–2.086	0.189	ref	0.8723	0.5792	0	0.8137	smart00883, Cpn10, Chaperonin 10 Kd subunit. The chaperonins are 'helper' molecules required for correct folding and subsequent assembly of some proteins. These are required for normal cell growth, and are stress-induced, acting to stabilise or protect disassembled polypeptides under heat-shock conditions. Type I chaperonins present in eubacteria, mitochondria and chloroplasts require the concert…
AT4G08874_1	0	–0.088	0.319	–1.918	0.195	ref	0.8948	0.6361	0.0001	0.8169	NA
AT4G05450_1	0	–0.035	0.159	–1.174	0.131	ref	0.9542	0.7871	0.0003	0.8624	PLN02593, PLN02593, adrenodoxin-like ferredoxin protein
AT5G47540_1	0	–0.027	0.189	–1.327	0.15	ref	0.9836	0.8921	0.0091	0.9467	pfam08569, Mo25, Mo25-like. Mo25-like proteins are involved in both polarised growth and cytokinesis. In fission yeast Mo25 is localised alternately to the spindle pole body and to the site cell division in a cell cycle dependent manner
AT4G26780_1	0	–0.072	0.344	–2.291	0.257	ref	0.8521	0.4406	0	0.4823	pfam01025, GrpE, GrpE
AT1G35560_1	0	–0.104	0.242	–2.029	0.171	ref	0.7208	0.506	0	0.6174	pfam03634, TCP, TCP family transcription factor. This is a family of TCP plant transcription factors. TCP proteins were named after the first characterised members (TB1, CYC and PCFs) and they are involved in multiple developmental control pathways. This region contains a DNA binding basic-Helix-Loop-Helix (bHLP) structure
AT5G48900_1	0	–0.027	0.154	–1.23	0.151	ref	0.954	0.7306	0.0001	0.747	smart00656, Amb_all, Amb_all domain
AT3G06370_1	0	–0.154	0.14	–2.231	0.227	ref	0.7471	0.8233	0	0.7018	TIGR00840, b_cpa1, sodium/hydrogen exchanger 3. The Monovalent Cation:Proton Antiporter-1 (CPA1) Family (TC 2.A.36)The CPA1 family is a large family of proteins derived from Gram-positive and Gram-negative bacteria, blue green bacteria, yeast, plants and animals.Transporters from eukaryotes have been functionally characterized, and all of these catalyze Na+:H+ exchange. Their primary physiologica…
AT4G01680_1	0	–0.095	0.059	–1.255	0.133	ref	0.7753	0.9002	0	0.7611	PLN03091, PLN03091, hypothetical protein; Provisional
AT2G03060_1	0	–0.143	0.056	–1.548	0.168	ref	0.797	0.9477	0.0002	0.8392	smart00432, MADS, MADS domain
AT3G03270_2	0	–0.078	0.124	–1.285	0.185	ref	0.9366	0.9145	0.0036	0.8979	pfam00582, Usp, Universal stress protein family. The universal stress protein UspA is a small cytoplasmic bacterial protein whose expression is enhanced when the cell is exposed to stress agents. UspA enhances the rate of cell survival during prolonged exposure to such conditions, and may provide a general "stress endurance" activity. The crystal structure of Haemophilus influenzae UspA reveals a…
AT4G36580_1	0	–0.09	0.114	–1.221	0.163	ref	0.8122	0.8077	0.0001	0.722	pfam12037, DUF3523, Domain of unknown function (DUF3523). This presumed domain is functionally uncharacterised. This domain is found in eukaryotes. This domain is typically between 257 to 277 amino acids in length. This domain is found associated with pfam00004. This domain has a conserved LER sequence motif
AT1G51080_1	0	–0.112	0.077	–1.146	0.14	ref	0.682	0.8416	0	0.69	PTZ00121, PTZ00121, MAEBL; Provisional
AT1G63730_1	0	–0.043	0.122	–1.416	0.153	ref	0.9422	0.8439	0.0001	0.8264	PLN03210, PLN03210, Resistant to P. syringae 6; Provisional
AT4G04880_1	0	–0.058	0.144	–1.683	0.176	ref	0.9646	0.9238	0.0031	0.9333	cd00443, ADA_AMPD, Adenosine/AMP deaminase. Adenosine deaminases (ADAs) are present in pro- and eukaryotic organisms and catalyze the zinc dependent irreversible deamination of adenosine nucleosides to inosine nucleosides and ammonia. The eukaryotic AMP deaminase catalyzes a similar reaction leading to the hydrolytic removal of an amino group at the 6 position of the adenine nucleotide ring, a br…
AT1G71850_1	0	–0.075	0.162	–1.805	0.185	ref	0.8972	0.799	0.0001	0.7903	pfam11955, PORR, Plant organelle RNA recognition domain. This family, which was previously known as DUF860, has been shown to be a component of group II intron ribonucleoprotein particles in maize chloroplasts. The domain is required for the splicing of the introns with which it associates, and promotes splicing in the context of a heterodimer with the RNase III-domain protein RNC1. All of the me…
AT5G41000_1	0	–0.09	0.169	–2.126	0.233	ref	0.8728	0.7903	0	0.7041	pfam03169, OPT, OPT oligopeptide transporter protein. The OPT family of oligopeptide transporters is distinct from the ABC pfam00005 and PTR pfam00854 transporter families. OPT transporters were first recognised in fungi (Candida albicans and Schizosaccharomyces pombe), but this alignment also includes orthologues from Arabidopsis thaliana. OPT transporters are thought to have 12-14 transmembrane…
AT1G61420_1	0	–0.067	0.17	–1.678	0.189	ref	0.8763	0.7191	0	0.6776	cd00192, PTKc, Catalytic domain of Protein Tyrosine Kinases. Protein Tyrosine Kinase (PTK) family, catalytic domain. This PTKc family is part of a larger superfamily that includes the catalytic domains of protein serine/threonine kinases, RIO kinases, aminoglycoside phosphotransferase, choline kinase, and phosphoinositide 3-kinase (PI3K). PTKs catalyze the transfer of the gamma-phosphoryl group f…
AT4G20830_2	0	–0.066	0.22	–2.129	0.251	ref	0.9655	0.8944	0.002	0.9129	pfam01565, FAD_binding_4, FAD binding domain. This family consists of various enzymes that use FAD as a co-factor, most of the enzymes are similar to oxygen oxidoreductase. One of the enzymes Vanillyl-alcohol oxidase (VAO) has a solved structure, the alignment includes the FAD binding site, called the PP-loop, between residues 99-110. The FAD molecule is covalently bound in the known structure, h…
AT4G26220_1	0	–0.044	0.151	–1.86	0.234	ref	0.9611	0.8723	0.0002	0.8175	PLN02781, PLN02781, Probable caffeoyl-CoA O-methyltransferase
AT1G37150_3	0	–0.066	0.091	–1.028	0.107	ref	0.9554	0.9497	0.0199	0.9635	COG0340, BirA, Biotin-(acetyl-CoA carboxylase) ligase [Coenzyme metabolism]
AT4G37090_2	0	–0.076	0.091	–1.076	0.11	ref	0.9413	0.9431	0.01	0.9546	pfam04889, Cwf_Cwc_15, Cwf15/Cwc15 cell cycle control protein. This family represents Cwf15/Cwc15 (from Schizosaccharomyces pombe and Saccharomyces cerevisiae respectively) and their homologues. The function of these proteins is unknown, but they form part of the spliceosome and are thus thought to be involved in mRNA splicing
AT2G42610_1	0	–0.145	0.236	–2.361	0.269	ref	0.7449	0.6609	0	0.5927	pfam04852, DUF640, Protein of unknown function (DUF640). This family represents a conserved region found in plant proteins including Resistance protein-like protein
AT1G66240_2	0	–0.174	0.074	–1.338	0.04	ref	0.593	0.8836	0	0.9665	cd00371, HMA, Heavy-metal-associated domain (HMA) is a conserved domain of approximately 30 amino acid residues found in a number of proteins that transport or detoxify heavy metals, for example, the CPx-type heavy metal ATPases and copper chaperones. HMA domain contains two cysteine residues that are important in binding and transfer of metal ions, such as copper, cadmium, cobalt and zinc. In th…
AT1G80650_1	0	–0.139	0.056	–1.065	0.012	ref	0.6751	0.9145	0.0001	0.99	cd00048, DSRM, Double-stranded RNA binding motif. Binding is not sequence specific but is highly specific for double stranded RNA. Found in a variety of proteins including dsRNA dependent protein kinase PKR, RNA helicases, Drosophila staufen protein, E. coli RNase III, RNases H1, and dsRNA dependent adenosine deaminases
AT5G09470_1	0	–0.204	0.083	–1.726	0.042	ref	0.5269	0.8633	0	0.9637	pfam00153, Mito_carr, Mitochondrial carrier protein
AT3G23850_1	0	–0.139	0.115	–1.267	0.082	ref	0.8056	0.8814	0.0006	0.9476	NA
AT5G24580_1	0	–0.198	0.133	–1.677	0.093	ref	0.6624	0.8341	0.0001	0.9257	pfam00403, HMA, Heavy-metal-associated domain
AT2G22100_1	0	–0.155	0.091	–1.322	0.071	ref	0.6953	0.8738	0.0001	0.9356	smart00360, RRM, RNA recognition motif
AT3G54950_1	0	–0.218	0.12	–1.82	0.087	ref	0.69	0.8831	0.0001	0.9475	cd07199, Pat17_PNPLA8_PNPLA9_like, Patatin-like phospholipase; includes PNPLA8, PNPLA9, and Pat17. Patatin is a storage protein of the potato tuber that shows Phospholipase A2 activity (PLA2; EC 3.1.1.4). Patatin catalyzes the nonspecific hydrolysis of phospholipids, glycolipids, sulfolipids, and mono- and diacylglycerols, thereby showing lipid acyl hydrolase activity. The active site includes an…
AT5G48670_1	0	–0.117	0.076	–1.061	0.058	ref	0.7737	0.894	0.0003	0.9499	cd00266, MADS_SRF_like, SRF-like/Type I subfamily of MADS (MCM1, Agamous, Deficiens, and SRF (serum response factor) box family of eukaryotic transcriptional regulators. Binds DNA and exists as hetero- and homo-dimers. Differs from the MEF-like/Type II subgroup mainly in position of the alpha 2 helix responsible for the dimerization interface. Important in homeotic regulation in plants and in imm…
AT1G11340_1	0	–0.164	0.125	–1.837	0.118	ref	0.7738	0.8718	0.0001	0.9163	smart00221, STYKc, Protein kinase; unclassified specificity. Phosphotransferases. The specificity of this class of kinases can not be predicted. Possible dual-specificity Ser/Thr/Tyr kinase
AT5G06250_1	0	–0.113	0.096	–1.252	0.086	ref	0.7488	0.8396	0.0001	0.896	pfam02362, B3, B3 DNA binding domain. This is a family of plant transcription factors with various roles in development, the aligned region corresponds the B3 DNA binding domain as described in this domain is found in VP1/AB13 transcription factors. Some proteins also have a second AP2 DNA binding domain pfam00847 such as RAV1. DNA binding activity was demonstrated by
AT5G15980_1	0	–0.18	0.129	–1.952	0.14	ref	0.5607	0.7659	0	0.7577	PLN03218, PLN03218, maturation of RBCL 1; Provisional
AT3G05550_1	0	–0.128	0.105	–1.587	0.11	ref	0.7481	0.8442	0	0.8697	pfam04588, HIG_1_N, Hypoxia induced protein conserved region. This family is found in proteins thought to be involved in the response to hypoxia. Family members mostly come from diverse eukaryotic organisms however eubacterial members have been identified. This region is found at the N-terminus of the member proteins which are predicted to be transmembrane
AT4G18040_1	0	–0.134	0.071	–1.283	0.064	ref	0.8457	0.9441	0.0012	0.97	pfam01652, IF4E, Eukaryotic initiation factor 4E
AT1G64440_1	0	–0.142	0.06	–1.304	0.102	ref	0.7001	0.9171	0.0001	0.8773	PLN02240, PLN02240, UDP-glucose 4-epimerase
AT4G36410_1	0	–0.201	0.069	–1.71	0.115	ref	0.7075	0.9378	0.0001	0.9189	pfam00179, UQ_con, Ubiquitin-conjugating enzyme. Proteins destined for proteasome-mediated degradation may be ubiquitinated. Ubiquitination follows conjugation of ubiquitin to a conserved cysteine residue of UBC homologues. TSG101 is one of several UBC homologues that lacks this active site cysteine
AT1G31660_1	0	–0.157	0.074	–1.394	0.086	ref	0.6849	0.9001	0.0001	0.9159	pfam05291, Bystin, Bystin. Trophinin and tastin form a cell adhesion molecule complex that potentially mediates an initial attachment of the blastocyst to uterine epithelial cells at the time of implantation. Trophinin and tastin bind to an intermediary cytoplasmic protein called bystin. Bystin may be involved in implantation and trophoblast invasion because bystin is found with trophinin and tas…
AT3G57230_2	0	–0.177	0.049	–1.36	0.107	ref	0.7148	0.9523	0.0002	0.9152	cd00265, MADS_MEF2_like, MEF2 (myocyte enhancer factor 2)-like/Type II subfamily of MADS ( MCM1, Agamous, Deficiens, and SRF (serum response factor) box family of eukaryotic transcriptional regulators. Binds DNA and exists as hetero and homo-dimers. Differs from SRF-like/Type I subgroup mainly in position of the alpha helix responsible for the dimerization interface. Important in homeotic regulat…
AT4G16700_1	0	–0.169	0.05	–1.297	0.097	ref	0.694	0.9445	0.0002	0.9127	PLN02938, PLN02938, phosphatidylserine decarboxylase
AT1G30960_1	0	–0.128	0.097	–1.283	0.126	ref	0.7546	0.8633	0.0001	0.845	PRK00089, era, GTPase Era; Reviewed
AT5G08360_1	0	–0.136	0.103	–1.236	0.112	ref	0.8122	0.8954	0.0007	0.9191	pfam05623, DUF789, Protein of unknown function (DUF789). This family consists of several plant proteins of unknown function
AT1G12210_1	0	–0.088	0.162	–1.147	0.178	ref	0.9083	0.8494	0.0023	0.8658	pfam00931, NB-ARC, NB-ARC domain
AT5G52272_1	0	–0.089	0.191	–1.246	0.218	ref	0.8841	0.7757	0.0005	0.7578	NA
AT2G30230_1	0	–0.102	0.176	–1.396	0.239	ref	0.8083	0.7275	0.0001	0.5965	cd03804, GT1_wbaZ_like, This family is most closely related to the GT1 family of glycosyltransferases. wbaZ in Salmonella enterica has been shown to possess the mannosyl transferase activity. The members of this family are found in certain bacteria and Archaea
AT1G22290_1	0	–0.165	0.057	–1.117	0.033	ref	0.6124	0.9133	0.0001	0.9713	pfam00244, 14-3-3, 14-3-3 protein
AT1G22590_2	0	–0.171	0.043	–1.149	0.043	ref	0.6379	0.9451	0.0002	0.967	cd00266, MADS_SRF_like, SRF-like/Type I subfamily of MADS (MCM1, Agamous, Deficiens, and SRF (serum response factor) box family of eukaryotic transcriptional regulators. Binds DNA and exists as hetero- and homo-dimers. Differs from the MEF-like/Type II subgroup mainly in position of the alpha 2 helix responsible for the dimerization interface. Important in homeotic regulation in plants and in imm…
AT3G59890_1	0	–0.229	0.047	–1.318	0.024	ref	0.4488	0.9229	0	0.9776	PLN02775, PLN02775, Probable dihydrodipicolinate reductase
AT4G36640_1	0	–0.254	0.054	–1.517	0.02	ref	0.527	0.9378	0.0001	0.9866	smart00516, SEC14, Domain in homologues of a S. cerevisiae phosphatidylinositol transfer protein (Sec14p). Domain in homologues of a S. cerevisiae phosphatidylinositol transfer protein (Sec14p) and in RhoGAPs, RhoGEFs and the RasGAP, neurofibromin (NF1). Lipid-binding domain. The SEC14 domain of Dbl is known to associate with G protein beta/gamma subunits
AT1G10520_1	0	–0.26	0.081	–1.418	0.013	ref	0.4317	0.8659	0	0.9895	cd00141, NT_POLXc, Nucleotidyltransferase (NT) domain of family X DNA Polymerases. X family polymerases fill in short gaps during DNA repair. They are relatively inaccurate enzymes and play roles in base excision repair, in non-homologous end joining (NHEJ) which acts mainly to repair damage due to ionizing radiation, and in V(D)J recombination. This family includes eukaryotic Pol beta, Pol lambd…
AT1G14060_1	0	–0.224	0.105	–1.374	0.027	ref	0.658	0.8914	0.0003	0.9849	pfam07802, GCK, GCK domain. This domain is found in proteins carrying other domains known to be involved in intracellular signalling pathways (such as pfam00071) indicating that it might also be involved in these pathways. It has 4 highly conserved cysteine residues, suggesting that it can bind zinc ions. Moreover, it is found repeated in some members of this family; this may indicate that these …
AT1G18835_1	0	–0.319	0.032	–1.535	0.008	ref	0.432	0.965	0.0001	0.9953	pfam04770, ZF-HD_dimer, ZF-HD protein dimerisation region. This family of proteins has are plant transcription factors, and have been named ZF-HD for zinc finger homeodomain proteins, on the basis of similarity to proteins of known structure. This region is thought to be involved in the formation of homo and heterodimers, and may form a zinc finger
AT4G19490_2	0	–0.204	0.028	–1.001	0.015	ref	0.7417	0.98	0.0042	0.994	pfam07928, Vps54, Vps54-like protein. This family contains various proteins that are homologs of the yeast Vps54 protein, such as the rat homolog , the human homolog, and the mouse homolog. In yeast, Vps54 associates with Vps52 and Vps53 proteins to form a trimolecular complex that is involved in protein transport between Golgi, endosomal, and vacuolar compartments. All Vps54 homologs contain a c…
AT2G07827_2	0	–0.223	0.082	–1.266	0.094	ref	0.683	0.9267	0.0008	0.9414	NA
AT5G59720_1	0	–0.25	0.119	–1.413	0.095	ref	0.6664	0.8926	0.0006	0.9465	cd06472, ACD_ScHsp26_like, Alpha crystallin domain (ACD) found in Saccharomyces cerevisiae (Sc) small heat shock protein (Hsp)26 and similar proteins. sHsps are molecular chaperones that suppress protein aggregation and protect against cell stress, and are generally active as large oligomers consisting of multiple subunits. ScHsp26 is temperature-regulated, it switches from an inactive to a chape…
AT1G13430_1	0	–0.301	0.072	–1.526	0.062	ref	0.706	0.9588	0.002	0.9775	pfam00685, Sulfotransfer_1, Sulfotransferase domain
AT1G51380_1	0	–0.307	0.071	–1.771	0.121	ref	0.4547	0.9125	0	0.8681	PTZ00424, PTZ00424, helicase 45; Provisional
AT3G42090_1	0	–0.228	0.064	–1.362	0.064	ref	0.6652	0.9426	0.0004	0.9649	NA
AT2G07042_1	0	–0.277	0.087	–1.234	0.028	ref	0.3929	0.8461	0	0.9758	NA
AT1G52240_2	0	–0.361	0.051	–1.871	0.165	ref	0.4612	0.9532	0.0001	0.8384	pfam01221, Dynein_light, Dynein light chain type 1
AT3G55690_1	0	–0.17	0.036	–1.033	0.113	ref	0.652	0.9584	0.0003	0.8672	pfam05793, TFIIF_alpha, Transcription initiation factor IIF, alpha subunit (TFIIF-alpha). Transcription initiation factor IIF, alpha subunit (TFIIF-alpha) or RNA polymerase II-associating protein 74 (RAP74) is the large subunit of transcription factor IIF (TFIIF), which is essential for accurate initiation and stimulates elongation by RNA polymerase II
AT1G74453_1	0	–0.238	–0.015	–1.485	0.083	ref	0.3725	0.9751	0	0.8454	NA
AT4G01680_3	0	–0.235	0.006	–1.464	0.102	ref	0.5133	0.9937	0	0.879	PLN03091, PLN03091, hypothetical protein; Provisional
AT2G46570_1	0	–0.281	0.008	–1.593	0.113	ref	0.4546	0.9916	0	0.8642	TIGR03389, laccase, laccase, plant. Members of this protein family include the copper-containing enzyme laccase (EC 1.10.3.2), often several from a single plant species, and additional, uncharacterized, closely related plant proteins termed laccase-like multicopper oxidases. This protein family shows considerable sequence similarity to the L-ascorbate oxidase (EC 1.10.3.3) family. Laccases are en…
AT2G23600_1	0	–0.203	0.101	–1.592	0.21	ref	0.8059	0.9356	0.0013	0.8773	PLN02211, PLN02211, methyl indole-3-acetate methyltransferase
AT2G39518_1	0	–0.261	0.095	–2.197	0.274	ref	0.8574	0.9667	0.0033	0.9182	pfam04535, DUF588, Domain of unknown function (DUF588). This family of plant proteins contains a domain that may have a catalytic activity. It has a conserved arginine and aspartate that could form an active site. These proteins are predicted to contain 3 or 4 transmembrane helices
AT2G23620_1	0	–0.23	0.104	–1.722	0.172	ref	0.7434	0.9238	0.0005	0.8946	PLN02211, PLN02211, methyl indole-3-acetate methyltransferase
AT1G20370_1	0	0.027	0.163	–1.105	0.118	ref	0.9703	0.8159	0.0011	0.9118	cd02568, PseudoU_synth_PUS1_PUS2, PseudoU_synth_PUS1_PUS2: Pseudouridine synthase, PUS1/ PUS2 like. This group consists of eukaryotic pseudouridine synthases similar to Saccharomyces cerevisiae Pus1p, S. cerevisiae Pus2p, Caenorhabditis elegans Pus1p and human PUS1. Pseudouridine synthases catalyze the isomerization of specific uridines in an RNA molecule to pseudouridines (5-ribosyluracil, psi).…
AT5G11240_1	0	0.038	0.214	–1.415	0.156	ref	0.9466	0.6806	0.0001	0.8006	cd00200, WD40, WD40 domain, found in a number of eukaryotic proteins that cover a wide variety of functions including adaptor/regulatory modules in signal transduction, pre-mRNA processing and cytoskeleton assembly; typically contains a GH dipeptide 11-24 residues from its N-terminus and the WD dipeptide at its C-terminus and is 40 residues long, hence the name WD40; between GH and WD lies a cons…
AT5G11300_1	0	0.046	0.243	–1.565	0.169	ref	0.9295	0.6302	0	0.772	pfam00134, Cyclin_N, Cyclin, N-terminal domain. Cyclins regulate cyclin dependent kinases (CDKs). One member is a Uracil-DNA glycosylase that is related to other cyclins. Cyclins contain two domains of similar all-alpha fold, of which this family corresponds with the N-terminal domain
AT3G02540_2	0	0.023	0.164	–1.149	0.114	ref	0.9557	0.6606	0	0.7965	TIGR00601, rad23, UV excision repair protein Rad23. All proteins in this family for which functions are known are components of a multiprotein complex used for targeting nucleotide excision repair to specific parts of the genome. In humans, Rad23 complexes with the XPC protein. This family is based on the phylogenomic analysis of JA Eisen (1999, Ph.D. Thesis, Stanford University)
AT5G27620_1	0	0.051	0.272	–1.945	0.213	ref	0.936	0.6522	0	0.7475	TIGR00569, ccl1, cyclin ccl1. All proteins in this family for which functions are known are cyclins that are components of TFIIH, a complex that is involved in nucleotide excision repair and transcription initiation. This family is based on the phylogenomic analysis of JA Eisen (1999, Ph.D. Thesis, StanfordUniversity)
AT1G47840_1	0	0.035	0.181	–1.174	0.15	ref	0.9187	0.5921	0	0.6573	PLN02914, PLN02914, hexokinase
AT3G22800_1	0	0.082	0.306	–1.893	0.249	ref	0.9191	0.7137	0.0002	0.7945	PLN00113, PLN00113, leucine-rich repeat receptor-like protein kinase; Provisional
AT4G14746_1	0	0.071	0.236	–1.544	0.17	ref	0.8771	0.6208	0	0.7481	PRK15337, PRK15337, type III secretion system protein InvA; Provisional
AT1G07880_1	0	0.014	0.195	–1.204	0.127	ref	0.9819	0.7333	0.0003	0.8677	cd07858, STKc_TEY_MAPK_plant, Catalytic domain of the Serine/Threonine Kinases, TEY Mitogen-Activated Protein Kinases from Plants. Serine/Threonine Kinases (STKs), Plant TEY Mitogen-Activated Protein Kinase (MAPK) subfamily, catalytic (c) domain. STKs catalyze the transfer of the gamma-phosphoryl group from ATP to serine/threonine residues on protein substrates. The TEY MAPK subfamily is part of …
AT5G48870_1	0	0.026	0.191	–1.131	0.119	ref	0.9696	0.7708	0.0007	0.9016	cd01732, LSm5, The eukaryotic Sm and Sm-like (LSm) proteins associate with RNA to form the core domain of the ribonucleoprotein particles involved in a variety of RNA processing events including pre-mRNA splicing, telomere replication, and mRNA degradation. Members of this family share a highly conserved Sm fold containing an N-terminal helix followed by a strongly bent five-stranded antiparallel…
AT1G16830_1	0	0.005	0.156	–1.001	0.123	ref	0.9945	0.7946	0.0009	0.8773	PLN03077, PLN03077, Protein ECB2; Provisional
AT2G25260_1	0	0.026	0.237	–1.787	0.206	ref	0.9755	0.7669	0.0002	0.8274	NA
AT4G34740_1	0	0.003	0.274	–2.298	0.248	ref	0.9967	0.7046	0	0.747	PLN02440, PLN02440, amidophosphoribosyltransferase
AT2G04080_1	0	0.023	0.232	–2.184	0.234	ref	0.974	0.7202	0	0.7216	COG0534, NorM, Na+-driven multidrug efflux pump [Defense mechanisms]
AT5G47140_1	0	0.03	0.268	–2.286	0.264	ref	0.9512	0.5495	0	0.4989	pfam00320, GATA, GATA zinc finger. This domain uses four cysteine residues to coordinate a zinc ion. This domain binds to DNA. Two GATA zinc fingers are found in the GATA transcription factors. However there are several proteins which only contains a single copy of the domain
AT3G11220_1	0	–0.008	0.1	–1.005	0.1	ref	0.9914	0.8967	0.0018	0.9296	pfam05625, PAXNEB, PAXNEB protein. PAXNEB or PAX6 neighbour is found in several eukaryotic organisms. PAXNED is an RNA polymerase II Elongator protein subunit. It is part of the HAP subcomplex of Elongator, which is a six-subunit component of the RNA polymerase II holoenzyme. The HAP subcomplex is required for Elongator structural integrity and histone acetyltransferase activity. This protein fam…
AT3G23170_1	0	0.046	0.213	–1.65	0.185	ref	0.9745	0.8905	0.0052	0.9359	pfam02956, TT_ORF1, TT viral orf 1. TT virus (TTV), isolated initially from a Japanese patient with hepatitis of unknown aetiology, has since been found to infect both healthy and diseased individuals and numerous prevalence studies have raised questions about its role in unexplained hepatitis. ORF1 is a large 750 residue protein. The N-terminal half of this protein corresponds to the capsid prot…
AT5G22130_1	0	–0.007	0.147	–1.325	0.163	ref	0.9907	0.7719	0.0001	0.7559	PLN02841, PLN02841, GPI mannosyltransferase
AT1G61730_1	0	–0.067	0.141	–1.441	0.083	ref	0.9241	0.858	0.0004	0.9522	pfam04504, DUF573, Protein of unknown function, DUF573
AT3G45290_1	0	–0.048	0.127	–1.305	0.072	ref	0.9228	0.8105	0.0001	0.9334	pfam03094, Mlo, Mlo family. A family of plant integral membrane proteins, first discovered in barley. Mutants lacking wild-type Mlo proteins show broad spectrum resistance to the powdery mildew fungus, and dysregulated cell death control, with spontaneous cell death in response to developmental or abiotic stimuli. Thus wild-type Mlo proteins are thought to be inhibitors of cell death whose defici…
AT1G60080_1	0	–0.053	0.151	–1.33	0.076	ref	0.9342	0.822	0.0003	0.9495	PRK04282, PRK04282, exosome complex RNA-binding protein Rrp42; Provisional
AT1G15165_1	0	–0.044	0.23	–2.092	0.158	ref	0.9102	0.556	0	0.6867	smart00504, Ubox, Modified RING finger domain. Modified RING finger domain, without the full complement of Zn2+-binding ligands. Probable involvement in E2-dependent ubiquitination
AT5G62980_1	0	–0.037	0.144	–1.506	0.094	ref	0.9191	0.6954	0	0.8387	cd00534, DHNA_DHNTPE, Dihydroneopterin aldolase (DHNA) and 7,8-dihydroneopterin triphosphate epimerase domain (DHNTPE); these enzymes have been designated folB and folX, respectively. Folate derivatives are essential cofactors in the biosynthesis of purines, pyrimidines, and amino acids, as well as formyl-tRNA. Mammalian cells are able to utilize pre-formed folates after uptake by a carrier-media…
AT4G01590_2	0	–0.037	0.166	–1.36	0.113	ref	0.9661	0.8556	0.0012	0.9378	pfam11705, RNA_pol_3_Rpc31, DNA-directed RNA polymerase III subunit Rpc31. RNA polymerase III contains seventeen subunits in yeasts and in human cells. Twelve of these are akin to RNA polymerase I or II and the other five are RNA pol III-specific, and form the functionally distinct groups (i) Rpc31-Rpc34-Rpc82, and (ii) Rpc37-Rpc53. Rpc31, Rpc34 and Rpc82 form a cluster of enzyme-specific subunit…
AT2G32380_1	0	–0.018	0.111	–1.058	0.056	ref	0.9874	0.9264	0.0093	0.9784	pfam10914, DUF2781, Protein of unknown function (DUF2781). This is a eukaryotic family of uncharacterised proteins. Some of the proteins in this family are annotated as membrane proteins
AT4G05440_1	0	–0.062	0.168	–1.813	0.069	ref	0.9429	0.8511	0.0002	0.9698	pfam07065, D123, D123. This family contains a number of eukaryotic D123 proteins approximately 330 residues long. It has been shown that mutated variants of D123 exhibit temperature-dependent differences in their degradation rate. D123 proteins are regulators of eIF2, the central regulator of translational initiation
AT4G01790_1	0	–0.084	0.182	–2.197	0.154	ref	0.8891	0.786	0	0.8554	pfam01248, Ribosomal_L7Ae, Ribosomal protein L7Ae/L30e/S12e/Gadd45 family. This family includes: Ribosomal L7A from metazoa, Ribosomal L8-A and L8-B from fungi, 30S ribosomal protein HS6 from archaebacteria, 40S ribosomal protein S12 from eukaryotes, Ribosomal protein L30 from eukaryotes and archaebacteria. Gadd45 and MyD118
AT5G04330_1	0	–0.035	0.134	–1.321	0.12	ref	0.9452	0.7854	0.0001	0.8405	PLN02183, PLN02183, ferulate 5-hydroxylase
AT1G07950_1	0	–0.005	0.132	–1.168	0.088	ref	0.9927	0.7871	0.0001	0.9026	pfam06179, Med22, Surfeit locus protein 5 subunit 22 of Mediator complex. This family consists of several eukaryotic Surfeit locus protein 5 (SURF5) sequences. The human Surfeit locus has been mapped on chromosome 9q34.1. The locus includes six tightly clustered housekeeping genes (Surf1-6), and the gene organisation is similar in human, mouse and chicken Surfeit locus. The Med22 subunit of Media…
AT1G23180_1	0	0	0.118	–1.091	0.089	ref	0.9999	0.7695	0.0001	0.8638	cd00020, ARM, Armadillo/beta-catenin-like repeats. An approximately 40 amino acid long tandemly repeated sequence motif first identified in the Drosophila segment polarity gene armadillo; these repeats were also found in the mammalian armadillo homolog beta-catenin, the junctional plaque protein plakoglobin, the adenomatous polyposis coli (APC) tumor suppressor protein, and a number of other prot…
AT3G13420_1	0	0.012	0.163	–1.285	0.104	ref	0.9779	0.6725	0	0.8311	pfam12698, ABC2_membrane_3, ABC-2 family transporter protein. This family is related to the ABC-2 membrane transporter family pfam01061
AT2G34150_1	0	–0.107	0.064	–1.643	0.052	ref	0.7579	0.8984	0	0.9482	PTZ00108, PTZ00108, DNA topoisomerase 2-like protein; Provisional
AT3G53350_1	0	–0.09	0.044	–1.388	0.05	ref	0.8935	0.9647	0.0005	0.9739	TIGR02169, SMC_prok_A, chromosome segregation protein SMC, primarily archaeal type. SMC (structural maintenance of chromosomes) proteins bind DNA and act in organizing and segregating chromosomes for partition. SMC proteins are found in bacteria, archaea, and eukaryotes. It is found in a single copy and is homodimeric in prokaryotes, but six paralogs (excluded from this family) are found in eukar…
AT1G27880_1	0	–0.141	0.094	–1.938	0.074	ref	0.6503	0.83	0	0.9102	COG0514, RecQ, Superfamily II DNA helicase [DNA replication, recombination, and repair]
AT1G79070_1	0	–0.064	0.063	–1.716	0.089	ref	0.8605	0.893	0	0.8744	pfam07902, Gp58, gp58-like protein. Sequences found in this family are derived from a number of bacteriophage and prophage proteins. They are similar to gp58, a minor structural protein of Lactococcus delbrueckii bacteriophage LL-H
AT5G46870_1	0	–0.048	0.069	–1.539	0.091	ref	0.9035	0.8834	0	0.8699	PLN03120, PLN03120, nucleic acid binding protein; Provisional
AT4G01680_2	0	–0.099	0.06	–1.976	0.08	ref	0.8305	0.9293	0	0.9307	PLN03091, PLN03091, hypothetical protein; Provisional
AT1G22170_1	0	–0.105	0.098	–2.116	0.09	ref	0.8526	0.8945	0	0.9343	PRK01112, PRK01112, phosphoglyceromutase; Provisional
AT5G41220_1	0	–0.09	0.066	–1.692	0.062	ref	0.8171	0.9036	0	0.9393	cd03183, GST_C_Theta, C-terminal, alpha helical domain of Class Theta Glutathione S-transferases. Glutathione S-transferase (GST) C-terminal domain family, Class Theta subfamily; composed of eukaryotic class Theta GSTs and bacterial dichloromethane (DCM) dehalogenase. GSTs are cytosolic dimeric proteins involved in cellular detoxification by catalyzing the conjugation of glutathione (GSH) with a …
AT3G61560_1	0	–0.043	0.051	–1.057	0.048	ref	0.909	0.9136	0.0001	0.9471	pfam02453, Reticulon, Reticulon. Reticulon, also know as neuroendocrine-specific protein (NSP), is a protein of unknown function which associates with the endoplasmic reticulum. This family represents the C-terminal domain of the three reticulon isoforms and their homologues
AT2G04230_1	0	–0.067	0.092	–1.575	0.077	ref	0.8863	0.8706	0	0.927	smart00579, FBD, domain in FBox and BRCT domain containing plant proteins
AT5G51174_1	0	–0.088	0.097	–2.025	0.111	ref	0.9198	0.9321	0.0002	0.9467	NA
AT1G69380_1	0	–0.075	0.048	–1.342	0.027	ref	0.8109	0.9142	0	0.9718	pfam02582, DUF155, Uncharacterised ACR, YagE family COG1723
AT4G03960_1	0	–0.067	0.054	–1.35	0.039	ref	0.8962	0.9378	0.0001	0.9734	pfam03162, Y_phosphatase2, Tyrosine phosphatase family. This family is closely related to the pfam00102 and pfam00782 families
AT2G27140_1	0	–0.072	0.053	–1.213	0.022	ref	0.8983	0.9446	0.0004	0.9866	cd00298, ACD_sHsps_p23-like, This domain family includes the alpha-crystallin domain (ACD) of alpha-crystallin-type small heat shock proteins (sHsps) and a similar domain found in p23-like proteins. sHsps are small stress induced proteins with monomeric masses between 12 -43 kDa, whose common feature is this ACD. sHsps are generally active as large oligomers consisting of multiple subunits, and a…
AT5G56500_1	0	–0.133	0.101	–2.267	0.042	ref	0.8094	0.894	0	0.9773	PLN03167, PLN03167, Chaperonin-60 beta subunit; Provisional
AT1G27760_1	0	–0.061	0.039	–1.03	0.013	ref	0.8578	0.937	0.0001	0.9875	pfam05004, IFRD, Interferon-related developmental regulator (IFRD). Interferon-related developmental regulator (IFRD1) is the human homologue of the rat early response protein PC4 and its murine homologue TIS7. The exact function of IFRD1 is unknown but it has been shown that PC4 is necessary to muscle differentiation and that it might have a role in signal transduction. This family also contains…
AT1G50110_1	0	–0.065	0.114	–1.808	0.062	ref	0.9222	0.8839	0.0001	0.9664	PLN03117, PLN03117, Branched-chain-amino-acid aminotransferase; Provisional
AT5G49800_1	0	–0.068	0.088	–1.703	0.04	ref	0.8732	0.8659	0	0.9682	cd00177, START, Lipid-binding START domain of mammalian STARD1-STARD15 and related proteins. This family includes the steroidogenic acute regulatory protein (StAR)-related lipid transfer (START) domains of mammalian STARD1-STARD15, and related domains, such as the START domain of the Arabidopsis homeobox protein GLABRA 2. The mammalian STARDs are grouped into 8 subfamilies. This family belongs to…
AT3G57560_1	0	–0.045	0.037	–1.594	0.038	ref	0.9496	0.9685	0.0002	0.9792	PLN02512, PLN02512, acetylglutamate kinase
AT4G36940_1	0	–0.045	0.036	–1.292	0.027	ref	0.9385	0.9642	0.0002	0.9832	PLN02885, PLN02885, nicotinate phosphoribosyltransferase
AT1G52520_1	0	–0.051	0.083	–2.134	0.071	ref	0.8921	0.8472	0	0.9102	PLN03097, FHY3, Protein FAR-RED ELONGATED HYPOCOTYL 3; Provisional
AT2G16570_1	0	–0.041	0.061	–1.665	0.053	ref	0.9138	0.8918	0	0.9385	PLN02440, PLN02440, amidophosphoribosyltransferase
AT5G50840_2	0	–0.061	0.062	–2.277	0.09	ref	0.905	0.9234	0	0.9162	pfam09728, Taxilin, Myosin-like coiled-coil protein. Taxilin contains an extraordinarily long coiled-coil domain in its C-terminal half and is ubiquitously expressed. It is a novel binding partner of several syntaxin family members and is possibly involved in Ca2+-dependent exocytosis in neuroendocrine cells. Gamma-taxilin, described as leucine zipper protein Factor Inhibiting ATF4-mediated Trans…
AT3G20780_1	0	–0.025	0.074	–1.529	0.07	ref	0.9554	0.8721	0	0.9182	PRK04184, PRK04184, DNA topoisomerase VI subunit B; Validated
AT4G30980_1	0	–0.087	0.055	–1.955	0.05	ref	0.8085	0.9145	0	0.9497	smart00353, HLH, helix loop helix domain
AT4G37630_2	0	–0.067	0.023	–1.241	0.017	ref	0.8621	0.9698	0.0001	0.986	pfam00134, Cyclin_N, Cyclin, N-terminal domain. Cyclins regulate cyclin dependent kinases (CDKs). One member is a Uracil-DNA glycosylase that is related to other cyclins. Cyclins contain two domains of similar all-alpha fold, of which this family corresponds with the N-terminal domain
AT1G76760_1	0	–0.075	0.062	–1.596	0.124	ref	0.8601	0.9128	0	0.834	TIGR01068, thioredoxin, thioredoxin. Several proteins, such as protein disulfide isomerase, have two or more copies of a domain closely related to thioredoxin. This model is designed to recognize authentic thioredoxin, a small protein that should be hit exactly once by this HMM. Any protein that hits once with a score greater than the second (per domain) trusted cutoff may be taken as thioredoxin
AT4G29520_1	0	–0.082	0.091	–1.789	0.13	ref	0.9187	0.9294	0.0003	0.9244	pfam11457, DUF3021, Protein of unknown function (DUF3021). This is a bacterial family of uncharacterised proteins
AT1G13800_1	0	–0.052	0.037	–1.092	0.071	ref	0.8401	0.9193	0	0.8561	PLN03218, PLN03218, maturation of RBCL 1; Provisional
AT1G62110_1	0	–0.076	0.068	–1.871	0.119	ref	0.8759	0.9149	0	0.8695	pfam02536, mTERF, mTERF. This family contains one sequence of known function Human mitochondrial transcription termination factor (mTERF) the rest of the family consists of hypothetical proteins none of which have any functional information. mTERF is a multizipper protein possessing three putative leucine zippers one of which is bipartite. The protein binds DNA as a monomer. The leucine zippers a…
AT4G22285_1	0	–0.024	0.06	–1.181	0.099	ref	0.9645	0.9207	0.0002	0.8913	cd02669, Peptidase_C19M, A subfamily of Peptidase C19. Peptidase C19 contains ubiquitinyl hydrolases. They are intracellular peptidases that remove ubiquitin molecules from polyubiquinated peptides by cleavage of isopeptide bonds. They hydrolyze bonds involving the carboxyl group of the C-terminal Gly residue of ubiquitin. The purpose of the de-ubiquitination is thought to be editing of the ubiqu…
AT3G08780_2	0	–0.039	0.083	–1.315	0.1	ref	0.9441	0.8926	0.0001	0.9022	pfam02956, TT_ORF1, TT viral orf 1. TT virus (TTV), isolated initially from a Japanese patient with hepatitis of unknown aetiology, has since been found to infect both healthy and diseased individuals and numerous prevalence studies have raised questions about its role in unexplained hepatitis. ORF1 is a large 750 residue protein. The N-terminal half of this protein corresponds to the capsid prot…
AT3G24840_1	0	–0.061	0.109	–1.991	0.138	ref	0.8785	0.8105	0	0.7754	smart00516, SEC14, Domain in homologues of a S. cerevisiae phosphatidylinositol transfer protein (Sec14p). Domain in homologues of a S. cerevisiae phosphatidylinositol transfer protein (Sec14p) and in RhoGAPs, RhoGEFs and the RasGAP, neurofibromin (NF1). Lipid-binding domain. The SEC14 domain of Dbl is known to associate with G protein beta/gamma subunits
AT2G27360_1	0	–0.082	0.163	–2.317	0.191	ref	0.8063	0.6735	0	0.597	cd01837, SGNH_plant_lipase_like, SGNH_plant_lipase_like, a plant specific subfamily of the SGNH-family of hydrolases, a diverse family of lipases and esterases. The tertiary fold of the enzyme is substantially different from that of the alpha/beta hydrolase family and unique among all known hydrolases; its active site closely resembles the Ser-His-Asp(Glu) triad found in other serine hydrolases
AT4G16630_1	0	–0.038	0.102	–1.367	0.119	ref	0.9677	0.9254	0.0016	0.9379	COG0513, SrmB, Superfamily II DNA and RNA helicases [DNA replication, recombination, and repair / Transcription / Translation, ribosomal structure and biogenesis]
AT2G27400_1	0	–0.039	0.163	–2.339	0.215	ref	0.901	0.599	0	0.423	NA
AT3G54320_1	0	–0.031	0.153	–1.888	0.142	ref	0.9327	0.6634	0	0.688	smart00380, AP2, DNA-binding domain in plant proteins such as APETALA2 and EREBPs
AT3G14110_2	0	–0.018	0.115	–1.317	0.076	ref	0.9781	0.8589	0.0002	0.9423	cd00189, TPR, Tetratricopeptide repeat domain; typically contains 34 amino acids [WLF]-X(2)-[LIM]-[GAS]-X(2)-[YLF]-X(8)-[ASE]-X(3)-[FYL]-X(2)-[ASL]-X(4)-[PKE] is the consensus sequence; found in a variety of organisms including bacteria, cyanobacteria, yeast, fungi, plants, and humans in various subcellular locations; involved in a variety of functions including protein-protein interactions, but …
AT4G19400_1	0	–0.014	0.151	–1.71	0.096	ref	0.9849	0.8259	0.0001	0.9307	NA
AT3G47560_1	0	–0.016	0.108	–1.342	0.081	ref	0.9599	0.7278	0	0.8303	pfam12697, Abhydrolase_6, Alpha/beta hydrolase family. This family contains alpha/beta hydrolase enzymes of diverse specificity
AT1G59840_2	0	–0.012	0.133	–1.805	0.1	ref	0.9801	0.7748	0	0.8697	pfam11152, DUF2930, Protein of unknown function (DUF2930). This family of proteins has no known function
AT4G34310_1	0	–0.01	0.133	–1.902	0.094	ref	0.9947	0.9306	0.0016	0.9713	COG1075, LipA, Predicted acetyltransferases and hydrolases with the alpha/beta hydrolase fold [General function prediction only]
AT5G06180_2	0	0.017	0.076	–1.052	0.061	ref	0.9801	0.9187	0.0009	0.9616	pfam06258, DUF1022, Protein of unknown function (DUF1022). This family consists of several hypothetical eukaryotic and prokaryotic proteins. The function of this family is unknown
AT5G16480_1	0	0.004	0.085	–1.282	0.08	ref	0.9964	0.9367	0.0017	0.9637	pfam03162, Y_phosphatase2, Tyrosine phosphatase family. This family is closely related to the pfam00102 and pfam00782 families
AT2G25660_1	0	0	0.064	–1.167	0.048	ref	0.9995	0.8679	0	0.9349	pfam04357, DUF490, Family of unknown function (DUF490)
AT3G05870_1	0	0.027	0.102	–1.204	0.127	ref	0.9497	0.8121	0.0001	0.7856	pfam12861, zf-Apc11, Anaphase-promoting complex subunit 11 RING-H2 finger. Apc11 is one of the subunits of the anaphase-promoting complex or cyclosome. The APC subunits are cullin family proteins with ubiquitin ligase activity. Polyubiquitination marks proteins for degradation by the 26S proteasome and is carried out by a cascade of enzymes that includes ubiquitin-activating enzymes (E1s), ubiqui…
AT4G21220_1	0	0.019	0.085	–1.013	0.112	ref	0.9562	0.7996	0	0.7415	PRK00892, lpxD, UDP-3-O-[3-hydroxymyristoyl] glucosamine N-acyltransferase; Provisional
AT1G28510_1	0	0.022	0.107	–1.411	0.13	ref	0.9691	0.8522	0.0001	0.8452	pfam07047, OPA3, Optic atrophy 3 protein (OPA3). This family consists of several optic atrophy 3 (OPA3) proteins. OPA3 deficiency causes type III 3-methylglutaconic aciduria (MGA) in humans. This disease manifests with early bilateral optic atrophy, spasticity, extrapyramidal dysfunction, ataxia, and cognitive deficits, but normal longevity
AT1G25500_1	0	0.017	0.148	–1.667	0.167	ref	0.9745	0.7707	0	0.7474	pfam04515, Choline_transpo, Plasma-membrane choline transporter. This family represents a high-affinity plasma-membrane choline transporter in C.elegans which is thought to be rate-limiting for ACh synthesis in cholinergic nerve terminals
AT3G48250_1	0	0	0.079	–1.137	0.113	ref	0.9996	0.8785	0.0001	0.8436	PLN03218, PLN03218, maturation of RBCL 1; Provisional
AT3G07530_1	0	0.031	0.136	–1.413	0.127	ref	0.9274	0.6825	0	0.7107	smart01027, Beta-Casp, Beta-Casp domain. The beta-CASP domain is found C terminal to the beta-lactamase domain in pre-mRNA 3'-end-processing endonuclease. The active site of this enzyme is located at the interface of these two domains
AT4G15090_1	0	0.017	0.099	–1.067	0.087	ref	0.9625	0.773	0	0.8354	PLN03097, FHY3, Protein FAR-RED ELONGATED HYPOCOTYL 3; Provisional
AT5G60880_1	0	0.021	0.185	–2.071	0.184	ref	0.9638	0.6573	0	0.6547	pfam09073, BUD22, BUD22. BUD22 has been shown in yeast to be a nuclear protein involved in bud-site selection. It plays a role in positioning the proximal bud pole signal. More recently it has been shown to be involved in ribosome biogenesis
AT3G02950_1	0	0.014	0.132	–1.681	0.13	ref	0.9818	0.8157	0	0.8522	pfam05615, THOC7, Tho complex subunit 7. The Tho complex is involved in transcription elongation and mRNA export from the nucleus
AT4G21610_1	0	0.017	0.09	–1.177	0.096	ref	0.979	0.8921	0.0004	0.9186	TIGR01053, LSD1, zinc finger domain, LSD1 subclass. This model describes a putative zinc finger domain found in three closely spaced copies in Arabidopsis protein LSD1 and in two copies in other proteins from the same species. The motif resembles CxxCRxxLMYxxGASxVxCxxC
AT3G45630_1	0	–0.005	0.07	–1.122	0.086	ref	0.9927	0.902	0.0002	0.9118	COG5175, MOT2, Transcriptional repressor [Transcription]
AT4G38170_1	0	0.017	0.133	–2.109	0.163	ref	0.9835	0.8694	0.0001	0.8681	PLN03097, FHY3, Protein FAR-RED ELONGATED HYPOCOTYL 3; Provisional
AT2G42640_1	0	0.01	0.114	–1.729	0.066	ref	0.9812	0.7802	0	0.9204	pfam07714, Pkinase_Tyr, Protein tyrosine kinase
AT4G29210_1	0	0.01	0.075	–1.017	0.038	ref	0.9811	0.8637	0.0001	0.9637	PLN02180, PLN02180, gamma-glutamyl transpeptidase 4
AT3G24560_1	0	0	0.096	–1.446	0.035	ref	0.9997	0.8222	0	0.9679	pfam01171, ATP_bind_3, PP-loop family. This family of proteins belongs to the PP-loop superfamily
AT3G01660_1	0	0.04	0.137	–2.15	0.08	ref	0.925	0.7564	0	0.904	COG2226, UbiE, Methylase involved in ubiquinone/menaquinone biosynthesis [Coenzyme metabolism]
AT5G08565_1	0	0.046	0.109	–1.634	0.068	ref	0.9374	0.8627	0.0001	0.948	cd07973, Spt4, Transcription elongation factor Spt4. Spt4 is a transcription elongation factor. Three transcription-elongation factors Spt4, Spt5, and Spt6, are conserved among eukaryotes and are essential for transcription via the modulation of chromatin structure. It is known that Spt4, Spt5, and Spt6 are general transcription-elongation factors, controlling transcription both positively and ne…
AT3G12010_1	0	0.011	0.053	–1.043	0.03	ref	0.976	0.8913	0	0.9672	pfam07035, Mic1, Colon cancer-associated protein Mic1-like. This family represents the C-terminus (approximately 160 residues) of a number of proteins that resemble colon cancer-associated protein Mic1
AT5G06120_1	0	0.016	0.069	–1.233	0.033	ref	0.9712	0.8824	0	0.9703	pfam03810, IBN_N, Importin-beta N-terminal domain
AT1G67950_1	0	0.042	0.107	–1.343	0.06	ref	0.9344	0.8446	0.0001	0.9491	PLN03120, PLN03120, nucleic acid binding protein; Provisional
AT2G15530_1	0	0.065	0.123	–1.488	0.072	ref	0.9015	0.8313	0.0001	0.9405	cd00162, RING, RING-finger (Really Interesting New Gene) domain, a specialized type of Zn-finger of 40 to 60 residues that binds two atoms of zinc; defined by the 'cross-brace' motif C-X2-C-X(9-39)-C-X(1-3)- H-X(2-3)-(N/C/H)-X2-C-X(4-48)C-X2-C; probably involved in mediating protein-protein interactions; identified in a proteins with a wide range of functions such as viral replication, signal tra…
AT2G04660_1	0	0.025	0.085	–1.007	0.044	ref	0.9636	0.8864	0.0005	0.9689	pfam00888, Cullin, Cullin family
AT5G13500_3	0	0.056	0.167	–1.747	0.087	ref	0.9671	0.9138	0.0032	0.9754	pfam10269, Tmemb_185A, Transmembrane Fragile-X-F protein. This is a family of conserved transmembrane proteins that appear in humans to be expressed from a region upstream of the FragileXF site and to be intimately linked with the Fragile-X syndrome. Absence of TMEM185A does not necessarily lead to developmental delay, but might in combination with other, yet unknown, factors. Otherwise, the lack…
AT3G60286_1	0	0.038	0.099	–1.448	0.02	ref	0.933	0.8394	0	0.9835	NA
AT5G23140_1	0	0.044	0.107	–1.29	0.03	ref	0.9698	0.9384	0.0063	0.9904	PRK00277, clpP, ATP-dependent Clp protease proteolytic subunit; Reviewed
AT1G75510_1	0	0.011	0.076	–1.014	0.014	ref	0.9812	0.8691	0.0001	0.9877	pfam02270, TFIIF_beta, Transcription initiation factor IIF, beta subunit. Accurate transcription in vivo requires at least six general transcription initiation factors, in addition to RNA polymerase II. Transcription initiation factor IIF (TFIIF) is a tetramer of two beta subunits associate with two alpha subunits which interacts directly with RNA polymerase II. The beta subunit of TFIIF is requi…
AT2G01818_1	0	0.03	0.113	–1.398	0.021	ref	0.9581	0.8495	0.0001	0.9866	pfam04640, PLATZ, PLATZ transcription factor. Plant AT-rich sequence and zinc-binding proteins (PLATZ) are zinc dependant DNA binding proteins. They bind to AT rich sequences and functions in transcriptional repression
AT2G17270_1	0	0.019	0.13	–1.826	–0.001	ref	0.9805	0.8672	0.0001	0.9998	pfam00153, Mito_carr, Mitochondrial carrier protein
AT4G34430_2	0	0.017	0.125	–1.866	0.007	ref	0.9836	0.8839	0.0001	0.9974	COG5259, RSC8, RSC chromatin remodeling complex subunit RSC8 [Chromatin structure and dynamics / Transcription]
AT4G00520_2	0	0.021	0.061	–1.163	0.006	ref	0.9816	0.9567	0.0028	0.9981	PLN02868, PLN02868, acyl-CoA thioesterase family protein
AT4G16070_1	0	0.017	0.071	–1.624	–0.005	ref	0.9635	0.8526	0	0.9959	PLN02847, PLN02847, triacylglycerol lipase
AT2G04845_1	0	0.017	0.101	–1.783	–0.013	ref	0.9736	0.8419	0	0.9899	COG1670, RimL, Acetyltransferases, including N-acetylases of ribosomal proteins [Translation, ribosomal structure and biogenesis]
AT1G02950_2	0	0.055	0.109	–1.212	0.028	ref	0.9341	0.8852	0.0007	0.9848	cd03187, GST_C_Phi, C-terminal, alpha helical domain of Class Phi Glutathione S-transferases. Glutathione S-transferase (GST) C-terminal domain family, Class Phi subfamily; composed of plant-specific class Phi GSTs and related fungal and bacterial proteins. GSTs are cytosolic dimeric proteins involved in cellular detoxification by catalyzing the conjugation of glutathione (GSH) with a wide range …
AT5G63960_1	0	0.069	0.139	–1.411	0.038	ref	0.9222	0.8592	0.0004	0.9803	PTZ00166, PTZ00166, DNA polymerase delta catalytic subunit; Provisional
AT4G26060_1	0	0.082	0.14	–1.462	0.055	ref	0.947	0.9221	0.0048	0.9829	COG1275, TehA, Tellurite resistance protein and related permeases [Inorganic ion transport and metabolism]
AT1G31550_2	0	0.112	0.217	–1.997	0.074	ref	0.8902	0.8117	0.0002	0.9689	cd01837, SGNH_plant_lipase_like, SGNH_plant_lipase_like, a plant specific subfamily of the SGNH-family of hydrolases, a diverse family of lipases and esterases. The tertiary fold of the enzyme is substantially different from that of the alpha/beta hydrolase family and unique among all known hydrolases; its active site closely resembles the Ser-His-Asp(Glu) triad found in other serine hydrolases
AT4G16141_1	0	0.062	0.122	–1.106	0.039	ref	0.8778	0.789	0.0001	0.9679	pfam00320, GATA, GATA zinc finger. This domain uses four cysteine residues to coordinate a zinc ion. This domain binds to DNA. Two GATA zinc fingers are found in the GATA transcription factors. However there are several proteins which only contains a single copy of the domain
AT1G10750_1	0	0.159	0.299	–2.569	0.107	ref	0.6702	0.5332	0	0.8727	pfam03080, Glucoamylase, Putative glucoamylase type of glycohydrolase. This is a family of plant proteins, a small number of which are putative peptidases. However, the structure of the protein PDB:3eu8 has an alpha-alpha toroid fold and is similar to a glucoamylase, PDB:1ayx. Such glucoamylases are involved in breaking down complex sugars (e.g. starch). The biologically relevant state is likely …
AT2G18500_1	0	0.046	0.189	–1.436	0.074	ref	0.9268	0.713	0.0001	0.9329	pfam04844, DUF623, Protein of unknown function, DUF623. This family represents a conserved region found in a number of uncharacterised plant proteins
AT5G47455_1	0	0.036	0.241	–1.968	0.085	ref	0.9491	0.6405	0	0.9238	NA
AT5G12220_1	0	0.056	0.2	–1.623	0.072	ref	0.8969	0.6507	0	0.9244	pfam04031, Las1, Las1-like. Las1 is an essential nuclear protein involved in cell morphogenesis and cell surface growth
AT5G54840_1	0	0.059	0.187	–1.599	0.079	ref	0.9458	0.8304	0.0005	0.9637	cd04128, Spg1, Spg1p. Spg1p (septum-promoting GTPase) was first identified in the fission yeast S. pombe, where it regulates septum formation in the septation initiation network (SIN) through the cdc7 protein kinase. Spg1p is an essential gene that localizes to the spindle pole bodies. When GTP-bound, it binds cdc7 and causes it to translocate to spindle poles. Sid4p (septation initiation defecti…
AT2G30920_1	0	0.016	0.106	–1.07	0.026	ref	0.9672	0.7836	0.0001	0.9748	PLN02396, PLN02396, hexaprenyldihydroxybenzoate methyltransferase
AT5G57670_2	0	0.032	0.129	–1.315	0.043	ref	0.954	0.8144	0.0001	0.9699	pfam00069, Pkinase, Protein kinase domain
AT2G32850_2	0	0.01	0.135	–1.433	0.066	ref	0.9893	0.8516	0.0003	0.9616	smart00220, S_TKc, Serine/Threonine protein kinases, catalytic domain. Phosphotransferases. Serine or threonine-specific kinase subfamily
AT2G45310_1	0	0.015	0.171	–1.626	0.072	ref	0.9824	0.7785	0.0001	0.9479	cd05253, UDP_GE_SDE_e, UDP glucuronic acid epimerase, extended (e) SDRs. This subgroup contains UDP-D-glucuronic acid 4-epimerase, an extended SDR, which catalyzes the conversion of UDP-alpha-D-glucuronic acid to UDP-alpha-D-galacturonic acid. This group has the SDR's canonical catalytic tetrad and the TGxxGxxG NAD-binding motif of the extended SDRs. Extended SDRs are distinct from classical SDRs…
AT3G50960_1	0	0.025	0.113	–1.06	0.066	ref	0.9491	0.7659	0.0001	0.9097	cd02989, Phd_like_TxnDC9, Phosducin (Phd)-like family, Thioredoxin (TRX) domain containing protein 9 (TxnDC9) subfamily; composed of predominantly uncharacterized eukaryotic proteins, containing a TRX-like domain without the redox active CXXC motif. The gene name for the human protein is TxnDC9. The two characterized members are described as Phd-like proteins, PLP1 of Saccharomyces cerevisiae and…
AT4G29920_1	0	0.045	0.205	–1.932	0.107	ref	0.9535	0.7785	0.0001	0.9297	TIGR03346, chaperone_ClpB, ATP-dependent chaperone ClpB. Members of this protein family are the bacterial ATP-dependent chaperone ClpB. This protein belongs to the AAA family, ATPases associated with various cellular activities (pfam00004). This molecular chaperone does not act as a protease, but rather serves to disaggregate misfolded and aggregated proteins
AT1G09645_1	0	0.009	0.101	–1.142	0.038	ref	0.9835	0.8058	0.0001	0.9637	cd05720, Ig_CD8_alpha, Immunoglobulin (Ig) like domain of CD8 alpha chain. Ig_CD8_alpha: immunoglobulin (Ig)-like domain in CD8 alpha. The CD8 glycoprotein plays an essential role in the control of T-cell selection, maturation and the T-cell receptor (TCR)-mediated response to peptide antigen. CD8 is comprised of alpha and beta subunits and is expressed as either an alphaalpha or alphabeta dimer.…
AT1G01600_1	0	0.034	0.257	–2.296	0.156	ref	0.935	0.5221	0	0.7026	PLN03195, PLN03195, fatty acid omega-hydroxylase; Provisional
AT2G42450_1	0	0.039	0.168	–1.182	0.085	ref	0.9189	0.6606	0	0.8764	cd00519, Lipase_3, Lipase (class 3). Lipases are esterases that can hydrolyze long-chain acyl-triglycerides into di- and monoglycerides, glycerol, and free fatty acids at a water/lipid interface. A typical feature of lipases is "interfacial activation," the process of becoming active at the lipid/water interface, although several examples of lipases have been identified that do not undergo interf…
AT4G20240_1	0	0.038	0.181	–1.346	0.106	ref	0.9532	0.7727	0.0002	0.9129	PLN03112, PLN03112, cytochrome P450 family protein; Provisional
AT3G11470_2	0	–0.04	0.103	–1.758	0.04	ref	0.9608	0.9096	0.0002	0.9809	COG2091, Sfp, Phosphopantetheinyl transferase [Coenzyme metabolism]
AT3G15970_1	0	–0.022	0.071	–1.345	0.034	ref	0.9666	0.9036	0.0001	0.9747	pfam08911, NUP50, NUP50 (Nucleoporin 50 kDa). Nucleoporin 50 kDa (NUP50) acts as a cofactor for the importin-alpha:importin-beta heterodimer, which in turn allows for transportation of many nuclear-targeted proteins through nuclear pore complexes. The C terminus of NUP50 binds importin-beta through RAN-GTP, the N terminus binds the C terminus of importin-alpha, while a central domain binds import…
AT1G44750_1	0	–0.021	0.063	–1.044	0.012	ref	0.9463	0.8412	0	0.9848	pfam03151, TPT, Triose-phosphate Transporter family. This family includes transporters with a specificity for triose phosphate
AT3G52210_1	0	–0.033	0.1	–1.754	0.022	ref	0.9624	0.8931	0.0001	0.9877	pfam03291, Pox_MCEL, mRNA capping enzyme. This family of enzymes are related to pfam03919
AT4G36080_1	0	–0.044	0.109	–1.988	0.027	ref	0.9186	0.8124	0	0.9775	cd05163, TRRAP, TRansformation/tRanscription domain-Associated Protein (TRRAP), pseudokinase domain; The TRRAP catalytic domain is part of a larger superfamily that includes the catalytic domains of other kinases such as the typical serine/threonine/tyrosine protein kinases (PKs), aminoglycoside phosphotransferase, choline kinase, and RIO kinases. TRRAP shows some similarity to members of the pho…
AT1G12230_1	0	–0.031	0.055	–1.111	0.002	ref	0.9753	0.9657	0.0056	0.9997	cd00957, Transaldolase_TalAB, Transaldolases including both TalA and TalB. Transaldolases including both TalA and TalB. The enzyme catalyses the reversible transfer of a dyhydroxyacetone moiety, derived from fructose-6-phosphate to erythrose-4-phosphate yielding sedoheptulose-7-phosphate and glyceraldehyde-3-phosphate. The catalytic mechanism is similar to other class I aldolases. The enzyme is f…
AT4G02290_1	0	–0.072	0.063	–1.689	0.018	ref	0.9189	0.9459	0.0002	0.9905	PLN02266, PLN02266, endoglucanase
AT4G04695_1	0	–0.076	0.069	–1.913	0.027	ref	0.8962	0.9278	0	0.9838	smart00220, S_TKc, Serine/Threonine protein kinases, catalytic domain. Phosphotransferases. Serine or threonine-specific kinase subfamily
AT3G04710_2	0	–0.054	0.065	–1.569	0.016	ref	0.936	0.9381	0.0002	0.9905	cd00204, ANK, ankyrin repeats; ankyrin repeats mediate protein-protein interactions in very diverse families of proteins. The number of ANK repeats in a protein can range from 2 to over 20 (ankyrins, for example). ANK repeats may occur in combinations with other types of domains. The structural repeat unit contains two antiparallel helices and a beta-hairpin, repeats are stacked in a superhelical…
AT1G69550_1	0	–0.028	0.135	–1.722	0.071	ref	0.933	0.6724	0	0.8757	PLN03210, PLN03210, Resistant to P. syringae 6; Provisional
AT2G25570_2	0	–0.024	0.107	–1.207	0.049	ref	0.9745	0.8921	0.0008	0.9734	COG0790, COG0790, FOG: TPR repeat, SEL1 subfamily [General function prediction only]
AT2G45695_1	0	–0.029	0.152	–2.001	0.06	ref	0.9624	0.7971	0	0.9578	pfam09138, Urm1, Urm1 (Ubiquitin related modifier). Urm1 is a ubiquitin related protein that modifies proteins in the yeast ubiquitin-like pathway urmylation. Structural comparisons and phylogenetic analysis of the ubiquitin superfamily has indicated that Urm1 has the most conserved structural and sequence features of the common ancestor of the entire superfamily
AT5G48330_1	0	–0.023	0.119	–1.675	0.04	ref	0.9753	0.88	0.0001	0.9787	COG5184, ATS1, Alpha-tubulin suppressor and related RCC1 domain-containing proteins [Cell division and chromosome partitioning / Cytoskeleton]
AT5G14610_1	0	–0.027	0.111	–1.399	0.04	ref	0.9512	0.7987	0	0.9637	PTZ00110, PTZ00110, helicase; Provisional
AT5G51050_1	0	–0.07	0.137	–1.977	0.023	ref	0.8709	0.7757	0	0.982	PTZ00169, PTZ00169, ADP/ATP transporter on adenylate translocase; Provisional
AT5G54970_1	0	–0.083	0.187	–2.468	0.051	ref	0.8333	0.6763	0	0.9544	NA
AT2G20290_1	0	–0.042	0.12	–1.635	0.022	ref	0.9337	0.8202	0	0.9841	cd01384, MYSc_type_XI, Myosin motor domain, plant-specific type XI myosin, involved in organelle transport. This catalytic (head) domain has ATPase activity and belongs to the larger group of P-loop NTPases. Myosins are actin-dependent molecular motors that play important roles in muscle contraction, cell motility, and organelle transport. The head domain is a molecular motor, which utilizes ATP …
AT4G15020_1	0	–0.029	0.184	–1.807	0.05	ref	0.9574	0.7267	0	0.9637	pfam04937, DUF659, Protein of unknown function (DUF 659). Transposase-like protein with no known function
AT4G15890_1	0	–0.032	0.124	–1.334	0.032	ref	0.9497	0.8057	0.0001	0.9764	pfam12717, Cnd1, non-SMC mitotic condensation complex subunit 1. The three non-SMC (structural maintenance of chromosomes) subunits of the mitotic condensation complex are Cnd1-3. The whole complex is essential for viability and the condensing of chromosomes in mitosis
AT5G46920_1	0	–0.053	0.185	–2.114	0.06	ref	0.9438	0.8025	0	0.9695	cd01651, RT_G2_intron, RT_G2_intron: Reverse transcriptases (RTs) with group II intron origin. RT transcribes DNA using RNA as template. Proteins in this subfamily are found in bacterial and mitochondrial group II introns. Their most probable ancestor was a retrotransposable element with both gag-like and pol-like genes. This subfamily of proteins appears to have captured the RT sequences from tr…
AT2G39440_1	0	–0.01	0.173	–1.851	0.045	ref	0.988	0.7668	0	0.97	pfam08615, RNase_H2_suC, Ribonuclease H2 non-catalytic subunit (Ylr154p-like). This entry represents the non-catalytic subunit of RNase H2, which in S. cerevisiae is Ylr154p/Rnh203p. Whereas bacterial and archaeal RNases H2 are active as single polypeptides, the Saccharomyces cerevisiae homologue, Rnh2Ap, when expressed in Escherichia coli, fails to produce an active RNase H2. For RNase H2 activi…
AT5G65580_1	0	–0.007	0.11	–1.183	0.033	ref	0.989	0.8005	0.0001	0.9704	pfam05687, DUF822, Plant protein of unknown function (DUF822). This family consists of the N terminal regions of several plant proteins of unknown function
AT5G47880_2	0	–0.018	0.104	–1.221	0.025	ref	0.9847	0.9199	0.0024	0.9892	TIGR00108, eRF, peptide chain release factor eRF/aRF, subunit 1. This protein has been characterized in eukaryotes as the non-GTP-binding subunit of a cytosolic heterodimer that acts as a translation release factor for all three stop codons. Members of this orthologous family are found in Eukarya and Archaea. The name used should be eRF1 for the Archaea and aRF1 for the Eukarya. Alternative names…
AT1G48050_1	0	–0.008	0.094	–1.028	–0.012	ref	0.989	0.8588	0.0003	0.9905	cd00873, KU80, Ku-core domain, Ku80 subfamily; Ku80 is a subunit of the Ku protein, which plays a key role in multiple nuclear processes such as DNA repair, chromosome maintenance, transcription regulation, and V(D)J recombination. The mechanism underlying the regulation of all the diverse functions of Ku is still unclear, although it seems that Ku is a multifunctional protein that works in nucle…
AT4G15940_1	0	0.003	0.128	–1.197	0.007	ref	0.9965	0.864	0.0008	0.9971	COG0179, MhpD, 2-keto-4-pentenoate hydratase/2-oxohepta-3-ene-1,7-dioic acid hydratase (catechol pathway) [Secondary metabolites biosynthesis, transport, and catabolism]
AT1G52630_1	0	0.011	0.112	–1.215	0.009	ref	0.9838	0.8213	0.0001	0.9933	pfam10250, O-FucT, GDP-fucose protein O-fucosyltransferase. This is a family of conserved proteins representing the enzyme responsible for adding O-fucose to EGF (epidermal growth factor-like) repeats. Six highly conserved cysteines are present in O-FucT-1 as well as a DXD-like motif (ERD), conserved in mammals, Drosophila, and C. elegans. Both features are characteristic of several glycosyltrans…
AT5G24320_1	0	–0.006	0.101	–1.18	0.002	ref	0.9914	0.8667	0.0003	0.9992	cd00200, WD40, WD40 domain, found in a number of eukaryotic proteins that cover a wide variety of functions including adaptor/regulatory modules in signal transduction, pre-mRNA processing and cytoskeleton assembly; typically contains a GH dipeptide 11-24 residues from its N-terminus and the WD dipeptide at its C-terminus and is 40 residues long, hence the name WD40; between GH and WD lies a cons…
AT3G48150_1	0	0.004	0.096	–1.237	–0.004	ref	0.9977	0.9396	0.0053	0.9992	pfam04049, APC8, Anaphase promoting complex subunit 8 / Cdc23. The anaphase-promoting complex is composed of eight protein subunits, including BimE (APC1), CDC27 (APC3), CDC16 (APC6), and CDC23 (APC8)
AT1G31160_1	0	–0.023	0.064	–1.02	–0.008	ref	0.9584	0.8931	0.0001	0.9939	cd01276, PKCI_related, Protein Kinase C Interacting protein related (PKCI): PKCI and related proteins belong to the ubiquitous HIT family of hydrolases that act on alpha-phosphates of ribonucleotides. The members of this subgroup have a conserved HxHxHxx motif (x is a hydrophobic residue) that is a signature for this family. No enzymatic activity has been reported however, for PKCI and its relate…
AT3G18310_1	0	–0.046	0.113	–1.841	–0.015	ref	0.8998	0.7727	0	0.9856	NA
AT2G07340_1	0	–0.038	0.095	–1.489	–0.017	ref	0.9305	0.8396	0	0.9864	pfam01920, Prefoldin_2, Prefoldin subunit. This family includes prefoldin subunits that are not detected by pfam02996
AT5G24352_1	0	–0.038	0.113	–1.838	–0.029	ref	0.9557	0.8755	0.0001	0.9834	NA
AT1G17130_2	0	–0.039	0.108	–1.588	–0.024	ref	0.9558	0.8867	0.0001	0.9873	pfam04502, DUF572, Family of unknown function (DUF572). Family of eukaryotic proteins with undetermined function
AT3G60500_2	0	–0.06	0.151	–2.159	–0.038	ref	0.8808	0.7328	0	0.9682	PRK04282, PRK04282, exosome complex RNA-binding protein Rrp42; Provisional
AT5G56030_1	0	–0.038	0.063	–1.069	–0.019	ref	0.9772	0.9709	0.0258	0.9948	PTZ00272, PTZ00272, heat shock protein 83 kDa (Hsp83); Provisional
AT2G30330_1	0	–0.034	0.157	–2.121	0.004	ref	0.954	0.7854	0	0.9983	pfam06320, GCN5L1, GCN5-like protein 1 (GCN5L1). This family consists of several eukaryotic GCN5-like protein 1 (GCN5L1) sequences. The function of this family is unknown
AT2G45730_1	0	–0.012	0.076	–1.05	–0.015	ref	0.9896	0.9431	0.0048	0.9941	pfam04189, Gcd10p, Gcd10p family. eIF-3 is a multi-subunit complex that stimulates translation initiation in vitro at several different steps. This family corresponds to the gamma subunit if eIF3. The Yeast protein Gcd10p has also been shown to be part of a complex with the methyltransferase Gcd14p that is involved in modifying tRNA
AT2G28760_3	0	–0.018	0.115	–1.808	–0.012	ref	0.9863	0.9145	0.0004	0.9956	cd05230, UGD_SDR_e, UDP-glucuronate decarboxylase (UGD) and related proteins, extended (e) SDRs. UGD catalyzes the formation of UDP-xylose from UDP-glucuronate; it is an extended-SDR, and has the characteristic glycine-rich NAD-binding pattern, TGXXGXXG, and active site tetrad. Extended SDRs are distinct from classical SDRs. In addition to the Rossmann fold (alpha/beta folding pattern with a cent…
AT3G51620_1	0	–0.048	0.099	–1.385	–0.013	ref	0.8984	0.8109	0	0.9877	cd05402, NT_PAP_TUTase, Nucleotidyltransferase (NT) domain of poly(A) polymerases and terminal uridylyl transferases. Poly(A) polymerases (PAPs) catalyze mRNA poly(A) tail synthesis, and terminal uridylyl transferases (TUTases) uridylate RNA. PAPs in this subgroup include human PAP alpha, mouse testis-specific cytoplasmic PAP beta, human nuclear PAP gamma, Saccharomyces cerevisiae PAP1, TRF4 and-…
AT1G02970_1	0	–0.096	0.07	–1.168	–0.059	ref	0.7471	0.864	0	0.924	pfam00069, Pkinase, Protein kinase domain
AT1G55300_1	0	–0.093	0.079	–1.315	–0.065	ref	0.815	0.8828	0.0001	0.9348	cd08047, TAF7, TATA Binding Protein (TBP) Associated Factor 7 (TAF7) is one of several TAFs that bind TBP and is involved in forming Transcription Factor IID (TFIID) complex. The TATA Binding Protein (TBP) Associated Factor 7 (TAF7) is one of several TAFs that bind TBP and are involved in forming the Transcription Factor IID (TFIID) complex. TFIID is one of seven General Transcription Factors (GT…
AT1G52550_1	0	–0.162	0.086	–1.829	–0.118	ref	0.6798	0.8831	0	0.8624	PRK14950, PRK14950, DNA polymerase III subunits gamma and tau; Provisional
AT3G50880_1	0	–0.089	0.052	–1.072	–0.044	ref	0.7967	0.9166	0.0001	0.9576	COG0122, AlkA, 3-methyladenine DNA glycosylase/8-oxoguanine DNA glycosylase [DNA replication, recombination, and repair]
AT5G49210_2	0	–0.112	0.057	–1.304	–0.063	ref	0.8022	0.9319	0.0001	0.949	pfam05672, MAP7, MAP7 (E-MAP-115) family. The organisation of microtubules varies with the cell type and is presumably controlled by tissue-specific microtubule-associated proteins (MAPs). The 115-kDa epithelial MAP (E-MAP-115/MAP7) has been identified as a microtubule-stabilising protein predominantly expressed in cell lines of epithelial origin. The binding of this microtubule associated protei…
AT3G50845_1	0	–0.118	0.133	–2.23	–0.07	ref	0.7714	0.7968	0	0.9336	COG5133, COG5133, Uncharacterized conserved protein [Function unknown]
AT3G56440_1	0	–0.067	0.094	–1.493	–0.05	ref	0.9221	0.9096	0.0003	0.9734	cd00200, WD40, WD40 domain, found in a number of eukaryotic proteins that cover a wide variety of functions including adaptor/regulatory modules in signal transduction, pre-mRNA processing and cytoskeleton assembly; typically contains a GH dipeptide 11-24 residues from its N-terminus and the WD dipeptide at its C-terminus and is 40 residues long, hence the name WD40; between GH and WD lies a cons…
AT3G44490_1	0	–0.039	0.082	–1.12	–0.026	ref	0.9113	0.8289	0	0.9737	PTZ00063, PTZ00063, histone deacetylase; Provisional
AT1G30475_3	0	–0.102	0.128	–1.738	–0.058	ref	0.8319	0.8289	0	0.9598	PLN03138, PLN03138, Protein TOC75; Provisional
AT5G09790_2	0	–0.096	0.124	–1.733	–0.045	ref	0.8684	0.8589	0.0001	0.9741	pfam00856, SET, SET domain. SET domains are protein lysine methyltransferase enzymes. SET domains appear to be protein-protein interaction domains. It has been demonstrated that SET domains mediate interactions with a family of proteins that display similarity with dual-specificity phosphatases (dsPTPases). A subset of SET domains have been called PR domains. These domains are divergent in sequen…
AT3G47820_1	0	–0.14	0.068	–2.086	–0.079	ref	0.8055	0.9374	0	0.9504	smart00504, Ubox, Modified RING finger domain. Modified RING finger domain, without the full complement of Zn2+-binding ligands. Probable involvement in E2-dependent ubiquitination
AT3G48630_1	0	–0.145	0.056	–2.125	–0.076	ref	0.7426	0.9374	0	0.936	NA
AT3G56760_1	0	–0.08	0.028	–1.101	–0.032	ref	0.8164	0.9597	0.0001	0.9703	smart00220, S_TKc, Serine/Threonine protein kinases, catalytic domain. Phosphotransferases. Serine or threonine-specific kinase subfamily
AT3G52605_1	0	–0.103	0.059	–1.473	–0.034	ref	0.7405	0.8967	0	0.9685	NA
AT5G23090_4	0	–0.101	0.059	–1.446	–0.039	ref	0.7103	0.8805	0	0.9537	COG5150, COG5150, Class 2 transcription repressor NC2, beta subunit (Dr1) [Transcription]
AT5G47060_1	0	–0.07	0.049	–1.119	–0.033	ref	0.8543	0.9264	0.0001	0.971	pfam04570, DUF581, Protein of unknown function (DUF581). Family of uncharacterised proteins
AT3G54990_2	0	–0.218	0.079	–2.584	–0.1	ref	0.4744	0.8604	0	0.845	smart00380, AP2, DNA-binding domain in plant proteins such as APETALA2 and EREBPs
AT3G11720_2	0	–0.198	0.039	–2.217	–0.072	ref	0.5479	0.9448	0	0.9227	cd08877, START_2, Uncharacterized subgroup of the steroidogenic acute regulatory protein (StAR)-related lipid transfer (START) domain family. Functionally uncharacterized subgroup of the START domain family. The START domain family belongs to the SRPBCC (START/RHO_alpha_C/PITP/Bet_v1/CoxG/CalC) domain superfamily of proteins that bind hydrophobic ligands. SRPBCC domains have a deep hydrophobic li…
AT3G50360_1	0	–0.113	0.016	–1.289	–0.057	ref	0.7881	0.9825	0.0001	0.9531	PTZ00183, PTZ00183, centrin; Provisional
AT3G23605_1	0	–0.152	0.034	–1.993	–0.113	ref	0.8529	0.9796	0.0003	0.9471	pfam00789, UBX, UBX domain. This domain is present in ubiquitin-regulatory proteins and is a general Cdc48-interacting module
AT5G03960_1	0	–0.15	0.035	–1.901	–0.115	ref	0.7612	0.9677	0	0.9016	smart00880, CHAD, The CHAD domain is an alpha-helical domain functionally associated with some members of the adenylate cyclase family. It has conserved histidines that may chelate metals
AT3G05740_1	0	–0.13	0.031	–1.493	–0.091	ref	0.6176	0.9446	0	0.8342	TIGR00614, recQ_fam, ATP-dependent DNA helicase, RecQ family. All proteins in this family for which functions are known are 3'-5' DNA-DNA helicases. These proteins are used for recombination, recombinational repair, and possibly maintenance of chromosome stability. This family is based on the phylogenomic analysis of JA Eisen (1999, Ph.D. Thesis, Stanford University)
AT1G80610_1	0	–0.121	0.06	–1.93	–0.088	ref	0.8162	0.9387	0	0.9329	pfam02956, TT_ORF1, TT viral orf 1. TT virus (TTV), isolated initially from a Japanese patient with hepatitis of unknown aetiology, has since been found to infect both healthy and diseased individuals and numerous prevalence studies have raised questions about its role in unexplained hepatitis. ORF1 is a large 750 residue protein. The N-terminal half of this protein corresponds to the capsid prot…
AT3G54300_1	0	–0.098	0.046	–1.383	–0.066	ref	0.6896	0.9023	0	0.8841	pfam00957, Synaptobrevin, Synaptobrevin
AT2G26580_2	0	–0.121	0.018	–1.65	–0.073	ref	0.6601	0.9718	0	0.8903	pfam04690, YABBY, YABBY protein. YABBY proteins are a group of plant-specific transcription involved in the specification of abaxial polarity in lateral organs
AT3G53270_2	0	–0.085	0.017	–1.156	–0.05	ref	0.8199	0.9787	0.0001	0.9524	pfam09808, SNAPc_SNAP43, Small nuclear RNA activating complex (SNAPc), subunit SNAP43. Members of this family are part of the SNAPc complex required for the transcription of both RNA polymerase II and III small-nuclear RNA genes. They bind to the proximal sequence element (PSE), a non-TATA-box basal promoter element common to these 2 types of genes. Furthermore, they also recruit TBP and BRF2 to …
AT2G41520_2	0	–0.08	0.008	–1.031	–0.05	ref	0.9337	0.996	0.01	0.9805	pfam00226, DnaJ, DnaJ domain. DnaJ domains (J-domains) are associated with hsp70 heat-shock system and it is thought that this domain mediates the interaction. DnaJ-domain is therefore part of a chaperone (protein folding) system. The T-antigens, although not in Prosite are confirmed as DnaJ containing domains from literature
AT1G34120_3	0	–0.108	0.026	–1.782	–0.072	ref	0.6958	0.9573	0	0.8903	PLN03191, PLN03191, Type I inositol-1,4,5-trisphosphate 5-phosphatase 2; Provisional
AT1G31220_1	0	–0.116	0.003	–1.569	–0.051	ref	0.7364	0.9969	0	0.9504	PLN02331, PLN02331, phosphoribosylglycinamide formyltransferase
AT3G02740_1	0	–0.115	0	–1.428	–0.051	ref	0.8823	0.9996	0.001	0.9775	cd05476, pepsin_A_like_plant, Chroloplast Nucleoids DNA-binding Protease and Nucellin, pepsin-like aspartic proteases from plants. This family contains pepsin like aspartic proteases from plants including Chloroplast Nucleoids DNA-binding Protease and Nucellin. Chloroplast Nucleoids DNA-binding Protease catalyzes the degradation of ribulose-1,5-bisphosphate carboxylase/oxygenase (Rubisco) in sene…
AT2G24040_1	0	–0.177	0.017	–2.365	–0.073	ref	0.6398	0.9818	0	0.9331	pfam01679, Pmp3, Proteolipid membrane potential modulator. Pmp3 is an evolutionarily conserved proteolipid in the plasma membrane which, in S. pombe, is transcriptionally regulated by the Spc1 stress MAPK (mitogen-activated protein kinases) pathway. It functions to modulate the membrane potential, particularly to resist high cellular cation concentration. In eukaryotic organisms, stress-activated…
AT4G30000_1	0	–0.18	0.02	–2.382	–0.071	ref	0.5565	0.9722	0	0.9164	cd00739, DHPS, DHPS subgroup of Pterin binding enzymes. DHPS (dihydropteroate synthase), a functional homodimer, catalyzes the condensation of p-aminobenzoic acid (pABA) in the de novo biosynthesis of folate, which is an essential cofactor in both nucleic acid and protein biosynthesis. Prokaryotes (and some lower eukaryotes) must synthesize folate de novo, while higher eukaryotes are able to util…
AT4G23490_1	0	–0.101	0.021	–1.471	–0.037	ref	0.6546	0.9588	0	0.9467	pfam04646, DUF604, Protein of unknown function, DUF604. This family includes a conserved region found in several uncharacterised plant proteins
AT5G58760_1	0	–0.184	0.035	–2.775	–0.093	ref	0.7129	0.9685	0	0.9327	COG2319, COG2319, FOG: WD40 repeat [General function prediction only]
[truncated: 10,525 more rows]

## Sheet: Table S3
Table S3. Commonly expressed genes in max3, max4, max1, and max2
[truncated: 30 more rows]

## Sheet: Table S4
Table S4. Commonly expressed genes in max1 and max2
[truncated: 64 more rows]

## Sheet: Table S5
Table S5. Commonly expressed genes in max3 and max2
[truncated: 6 more rows]

[truncated: 5 more sheets: Table S6, Table S7, Table S8, Table S9, Table S10]
